# Supplementary material for: SYNERGISTIC ON AUXIN AND CYTOKININ 1 positively regulates growth and attenuates soil pathogen resistance
Source: Nat Commun. 2020 May 1;11:2170. doi: 10.1038/s41467-020-15895-5 (PMC7195429; doi:10.1038/s41467-020-15895-5)
Supplement: Supplementary file 4 — Supplementary Data 1 [file 41467_2020_15895_MOESM4_ESM.xlsx]

## Sheet: Table1
External dataset 1: List of identified proteins in TAP experiment with NGSTEV-SYAC1. Only retained proteins after subtraction of the background proteins according to standard procedure (Van Leene et al., 2015) are shown. Details on the identified peptides can be found in Supplemental data 1.
Protein accession	Protein name or description	MW	Protein score	Protein coverage	Number of unique peptides						prot_score
AT1G11890	SEC22	25430	250	14.7	3						250
AT1G15600 (*)	SYAC1	25383	136	5.5	1						136
AT1G54870	NAD(P)-binding Rossmann-fold superfamily protein	37084	85	8.4	2						85
AT1G65820	microsomal glutathione s-transferase, putative	16860	61	17.1	2						61
AT1G67730	KCR1	36024	182	16	4						182
AT2G03510	SPFH/Band 7/PHB domain-containing membrane-associated protein family	40742	303	27.2	9						303
AT2G17200	DSK2	58074	61	7.8	4						61
AT2G20810	GAUT10, LGT4	62058	198	11	5						198
AT2G29140	PUM3	106547	54	2.1	2						54
AT3G02420	unknown protein	39871	318	13.8	3						318
AT3G05280	YIP5b	30898	91	9.3	2						91
AT3G11397	PRA1.A3	24254	58	8.1	2						58
AT3G27280	PHB4	30619	155	15.4	4						155
AT5G58640	Selenoprotein, Rdx type	25210	80	9.2	2						80
(*) bait protein, identified with only 1 unique peptide sequence
