# Supplementary material for: SYNERGISTIC ON AUXIN AND CYTOKININ 1 positively regulates growth and attenuates soil pathogen resistance
Source: Nat Commun. 2020 May 1;11:2170. doi: 10.1038/s41467-020-15895-5 (PMC7195429; doi:10.1038/s41467-020-15895-5)
Supplement: Supplementary file 5 — Supplementary Data 2 [file 41467_2020_15895_MOESM5_ESM.xlsx]

## Sheet: Table 2
External dataset 2: Protein Identification details obtained with the LTQ Orbitrap Velos (Thermo Fisher Scientific) and Mascot Distiller software (version 2.4.1.0, Matrix Science) combined with the Mascot search engine (version 2.3.0.1, Matrix Science) using the Mascot Daemon interface and database TAIRplus (Van Leene et al., 2015). Proteins and peptides headers used in the table are listed below.…
prot_hit_num	prot_acc	prot_desc	prot_score	prot_mass	prot_matches_sig	prot_sequences_sig	prot_cover	prot_len	pep_query	pep_rank	pep_isbold	pep_isunique	pep_exp_mz	pep_exp_mr	pep_exp_z	pep_calc_mr	pep_delta	pep_start	pep_end	pep_miss	pep_score	pep_ident	pep_expect	pep_res_before	pep_seq	pep_res_after	pep_var_mod	pep_var_mod_pos
14	AT3G02420	Symbols: | unknown protein; FUNCTIONS IN: molecular_function unknown; INVOLVED IN: biological_process unknown; LOCATED IN: membrane; EXPRESSED IN: 25 plant structures; EXPRESSED DURING: 15 growth stages; CONTAINS InterPro DOMAIN/s: Uncharacterised	318	39871	5	3	13.8	348	4493	1	1	1	939.942	1877.87	2	1877.87	-0.0014	80	98	0	152.81	36	2.4e-14	R	PTATSASSTASSNANEQVR	S
14	AT3G02420	Symbols: | unknown protein; FUNCTIONS IN: molecular_function unknown; INVOLVED IN: biological_process unknown; LOCATED IN: membrane; EXPRESSED IN: 25 plant structures; EXPRESSED DURING: 15 growth stages; CONTAINS InterPro DOMAIN/s: Uncharacterised	318	39871	5	3	13.8	348	3782	1	1	1	754.854	1507.69	2	1507.69	-0.0006	108	123	0	95.85	36	1.1e-08	R	TSGPSATTGATPSSMR	W
14	AT3G02420	Symbols: | unknown protein; FUNCTIONS IN: molecular_function unknown; INVOLVED IN: biological_process unknown; LOCATED IN: membrane; EXPRESSED IN: 25 plant structures; EXPRESSED DURING: 15 growth stages; CONTAINS InterPro DOMAIN/s: Uncharacterised	318	39871	5	3	13.8	348	3580	1	1	1	713.833	1425.65	2	1425.65	-0.0001	14	26	0	72.75	35	2.1e-06	K	IAAAAFDYENDAR	W
15	AT2G03510	Symbols: | SPFH/Band 7/PHB domain-containing membrane-associated protein family | chr2:1066717-1068934 FORWARD LENGTH=356	303	40742	11	9	27.2	356	5704	1	1	1	1181.12	2360.24	2	2360.24	-0.0022	77	96	0	118.01	36	6.9e-11	K	LPFITNYEPVQVTLQTDQVR	D
15	AT2G03510	Symbols: | SPFH/Band 7/PHB domain-containing membrane-associated protein family | chr2:1066717-1068934 FORWARD LENGTH=356	303	40742	11	9	27.2	356	3758	1	1	1	748.837	1495.66	2	1495.66	-0.0012	266	277	0	62.75	34	1.5e-05	R	EADIENQMYLDR	Q
15	AT2G03510	Symbols: | SPFH/Band 7/PHB domain-containing membrane-associated protein family | chr2:1066717-1068934 FORWARD LENGTH=356	303	40742	11	9	27.2	356	2969	1	1	1	649.775	1297.53	2	1297.53	0.0004	345	356	1	53.9	30	4.3e-05	K	DKDGSLEMATDT	-	Oxidation (M)	0.000000020000.0
15	AT2G03510	Symbols: | SPFH/Band 7/PHB domain-containing membrane-associated protein family | chr2:1066717-1068934 FORWARD LENGTH=356	303	40742	11	9	27.2	356	2457	1	1	1	609.348	1216.68	2	1216.68	-0.0005	183	193	0	48.94	36	0.00053	R	YAPGIEILSVR	V
15	AT2G03510	Symbols: | SPFH/Band 7/PHB domain-containing membrane-associated protein family | chr2:1066717-1068934 FORWARD LENGTH=356	303	40742	11	9	27.2	356	2426	1	1	1	606.254	1210.49	2	1210.49	0.0006	206	214	0	46.54	29	0.00019	R	NFEQMEEER	T
15	AT2G03510	Symbols: | SPFH/Band 7/PHB domain-containing membrane-associated protein family | chr2:1066717-1068934 FORWARD LENGTH=356	303	40742	11	9	27.2	356	1429	1	1	1	525.237	1048.46	2	1048.46	-0.0003	174	182	0	46.36	33	0.00052	K	DALQADCTR	Y
15	AT2G03510	Symbols: | SPFH/Band 7/PHB domain-containing membrane-associated protein family | chr2:1066717-1068934 FORWARD LENGTH=356	303	40742	11	9	27.2	356	85	1	1	1	365.216	728.417	2	728.418	-0.0007	113	118	0	45.01	34	0.00093	K	IEVVNR	L
15	AT2G03510	Symbols: | SPFH/Band 7/PHB domain-containing membrane-associated protein family | chr2:1066717-1068934 FORWARD LENGTH=356	303	40742	11	9	27.2	356	965	1	1	1	482.279	962.544	2	962.544	0	104	112	0	42.49	34	0.0016	K	GGVLITFEK	I
15	AT2G03510	Symbols: | SPFH/Band 7/PHB domain-containing membrane-associated protein family | chr2:1066717-1068934 FORWARD LENGTH=356	303	40742	11	9	27.2	356	1572	1	1	1	537.248	1072.48	2	1072.48	-0.0004	280	288	0	41.87	32	0.0012	K	SLADADYYR	V
18	AT1G11890	Symbols: SEC22, ATSEC22 | Synaptobrevin family protein | chr1:4011509-4012835 FORWARD LENGTH=218	250	25430	5	3	14.7	218	2126	1	1	1	586.32	1170.63	2	1170.62	0.0013	153	163	0	86.67	36	9.1e-08	R	NVQEVLGVGEK	L
18	AT1G11890	Symbols: SEC22, ATSEC22 | Synaptobrevin family protein | chr1:4011509-4012835 FORWARD LENGTH=218	250	25430	5	3	14.7	218	2100	1	1	1	584.269	1166.52	2	1166.52	-0.0003	164	173	0	85.66	35	9.3e-08	K	LDQVSEMSSR	L	Oxidation (M)	0.0000002000.0
18	AT1G11890	Symbols: SEC22, ATSEC22 | Synaptobrevin family protein | chr1:4011509-4012835 FORWARD LENGTH=218	250	25430	5	3	14.7	218	1962	1	1	1	571.301	1140.59	2	1140.59	-0.0008	99	109	0	75.92	35	8.9e-07	R	VNGPNIETAAR	P
23	AT2G20810	Symbols: GAUT10, LGT4 | galacturonosyltransferase 10 | chr2:8957927-8959610 FORWARD LENGTH=536	198	62058	5	5	11	536	3259	1	1	1	676.359	1350.7	2	1350.7	0.0012	371	382	0	81.69	36	3.4e-07	K	DLSSLFSIDLNK	N
23	AT2G20810	Symbols: GAUT10, LGT4 | galacturonosyltransferase 10 | chr2:8957927-8959610 FORWARD LENGTH=536	198	62058	5	5	11	536	3600	1	1	1	716.388	1430.76	2	1430.76	0.0006	124	136	0	81.18	37	4.1e-07	R	SPLTVLESESTIR	D
23	AT2G20810	Symbols: GAUT10, LGT4 | galacturonosyltransferase 10 | chr2:8957927-8959610 FORWARD LENGTH=536	198	62058	5	5	11	536	4177	1	1	1	868.923	1735.83	2	1735.83	0.0016	161	176	0	69.41	37	6.6e-06	K	ASIQALEEQMSSVSEK	S
23	AT2G20810	Symbols: GAUT10, LGT4 | galacturonosyltransferase 10 | chr2:8957927-8959610 FORWARD LENGTH=536	198	62058	5	5	11	536	1719	1	1	1	550.309	1098.6	2	1098.6	-0.0005	78	87	0	61.11	34	2.3e-05	R	QVNDQIALAK	A
23	AT2G20810	Symbols: GAUT10, LGT4 | galacturonosyltransferase 10 | chr2:8957927-8959610 FORWARD LENGTH=536	198	62058	5	5	11	536	984	1	1	1	484.255	966.495	2	966.496	-0.0003	191	198	0	39.81	36	0.0044	K	SLYCLGVR	L
26	AT1G67730	Symbols: YBR159, KCR1, ATKCR1 | beta-ketoacyl reductase 1 | chr1:25391676-25393365 FORWARD LENGTH=318	182	36024	5	4	16	318	3984	1	1	1	818.421	1634.83	2	1634.83	-0.0021	50	65	0	88.7	38	9.8e-08	R	YGSWAIITGPTDGIGK	A
26	AT1G67730	Symbols: YBR159, KCR1, ATKCR1 | beta-ketoacyl reductase 1 | chr1:25391676-25393365 FORWARD LENGTH=318	182	36024	5	4	16	318	4490	1	1	1	938.476	1874.94	2	1874.94	-0.0045	147	161	0	71.37	37	4.6e-06	K	YFHEVDEELINNLIK	I
26	AT1G67730	Symbols: YBR159, KCR1, ATKCR1 | beta-ketoacyl reductase 1 | chr1:25391676-25393365 FORWARD LENGTH=318	182	36024	5	4	16	318	1243	1	1	1	512.285	1022.55	2	1022.55	-0.0001	66	74	0	68.35	35	5.7e-06	K	AFAFQLAQK	G
26	AT1G67730	Symbols: YBR159, KCR1, ATKCR1 | beta-ketoacyl reductase 1 | chr1:25391676-25393365 FORWARD LENGTH=318	182	36024	5	4	16	318	2440	1	1	1	607.352	1212.69	2	1212.69	-0.0003	170	180	0	42.54	34	0.0016	K	VTQAVLPNMLK	R
29	AT3G27280	Symbols: ATPHB4, PHB4 | prohibitin 4 | chr3:10076904-10078051 FORWARD LENGTH=279	155	30619	4	4	15.4	279	4394	1	1	1	914.971	1827.93	2	1827.93	-0.0015	108	122	0	104.99	37	1.8e-09	R	LPYIFQTLGLEYDEK	V
29	AT3G27280	Symbols: ATPHB4, PHB4 | prohibitin 4 | chr3:10076904-10078051 FORWARD LENGTH=279	155	30619	4	4	15.4	279	943	1	1	1	480.271	958.527	2	958.527	-0.0002	236	244	0	58.65	38	9.2e-05	K	AGMGLIELR	R
29	AT3G27280	Symbols: ATPHB4, PHB4 | prohibitin 4 | chr3:10076904-10078051 FORWARD LENGTH=279	155	30619	4	4	15.4	279	2460	1	1	1	609.829	1217.64	2	1217.64	-0.001	89	98	0	49.4	38	0.00084	K	DLQMVNLTLR	V	Oxidation (M)	0.0002000000.0
29	AT3G27280	Symbols: ATPHB4, PHB4 | prohibitin 4 | chr3:10076904-10078051 FORWARD LENGTH=279	155	30619	4	4	15.4	279	1479	1	1	1	529.765	1057.52	2	1057.52	0.0006	192	200	0	48.81	35	0.00045	K	QVAQQEAER	S
31	AT1G15600	Symbols: | unknown protein; BEST Arabidopsis thaliana protein match is: unknown protein (TAIR:AT1G15620.1); Has 227 Blast hits to 227 proteins in 15 species: Archae - 0; Bacteria - 0; Metazoa - 0; Fungi - 0; Plants - 227; Viruses - 0; Other Eukary	136	25383	4	1	5.5	220	3234	1	1	1	671.808	1341.6	2	1341.6	-0.0026	105	116	0	86.31	34	7.2e-08	R	SVGSESTDEYLR	E
45	AT3G05280	Symbols: | Integral membrane Yip1 family protein | chr3:1503992-1505554 REVERSE LENGTH=281	91	30898	2	2	9.3	281	677	1	1	1	442.733	883.452	2	883.451	0.0013	49	57	0	64.52	34	1.1e-05	K	ISGGSNPPR	D
45	AT3G05280	Symbols: | Integral membrane Yip1 family protein | chr3:1503992-1505554 REVERSE LENGTH=281	91	30898	2	2	9.3	281	4027	1	1	1	832.435	1662.86	2	1662.86	-0.0017	15	31	0	57.78	38	0.00011	K	VSGSVPSVPDPGHTTVK	F
49	AT1G54870	Symbols: | NAD(P)-binding Rossmann-fold superfamily protein | chr1:20459011-20460417 FORWARD LENGTH=335	85	37084	2	2	8.4	335	3883	1	1	1	792.399	1582.78	2	1582.78	-0.001	217	231	0	75.58	36	1.4e-06	K	EGSSIINTTSVNAYK	G
49	AT1G54870	Symbols: | NAD(P)-binding Rossmann-fold superfamily protein | chr1:20459011-20460417 FORWARD LENGTH=335	85	37084	2	2	8.4	335	2450	1	1	1	608.338	1214.66	2	1214.66	-0.0001	86	98	0	40.32	37	0.0052	K	VALITGGDSGIGR	A
54	AT5G58640	Symbols: | Selenoprotein, Rdx type | chr5:23697996-23699505 FORWARD LENGTH=228	80	25210	2	2	9.2	228	3488	1	1	1	698.377	1394.74	2	1394.74	-0.0015	216	228	1	75.66	36	1.2e-06	K	TLTRPSILTGSSY	-
54	AT5G58640	Symbols: | Selenoprotein, Rdx type | chr5:23697996-23699505 FORWARD LENGTH=228	80	25210	2	2	9.2	228	948	1	1	1	480.761	959.507	2	959.508	-0.0004	203	210	0	40.35	38	0.0071	R	FPGEIELR	D
69	AT1G65820	Symbols: | microsomal glutathione s-transferase, putative | chr1:24485213-24486682 FORWARD LENGTH=146	61	16860	2	2	17.1	146	4512	1	1	1	950.97	1899.93	2	1899.93	0.0002	40	55	0	55.71	37	0.00016	R	YNVPYPTLYAIESENK	D
69	AT1G65820	Symbols: | microsomal glutathione s-transferase, putative | chr1:24485213-24486682 FORWARD LENGTH=146	61	16860	2	2	17.1	146	1078	1	1	1	495.287	988.56	2	988.559	0.001	2	10	0	39.53	36	0.0049	M	AAITEFLPK	E
70	AT2G17200	Symbols: DSK2 | ubiquitin family protein | chr2:7482133-7485090 REVERSE LENGTH=551	61	58074	4	4	7.8	551	4051	1	1	1	558.637	1672.89	3	1672.89	-0.0007	207	221	0	44.39	37	0.0019	R	NPELGHVLNDPSILR	Q
70	AT2G17200	Symbols: DSK2 | ubiquitin family protein | chr2:7482133-7485090 REVERSE LENGTH=551	61	58074	4	4	7.8	551	2142	1	1	1	588.787	1175.56	2	1175.56	-0.0006	419	428	0	43.66	37	0.0022	R	SMLDSNPQLR	E	Oxidation (M)	0.0200000000.0
70	AT2G17200	Symbols: DSK2 | ubiquitin family protein | chr2:7482133-7485090 REVERSE LENGTH=551	61	58074	4	4	7.8	551	2437	1	1	1	607.301	1212.59	2	1212.59	-0.0005	34	44	0	41.4	36	0.0032	K	TSLDSTVESFK	E
70	AT2G17200	Symbols: DSK2 | ubiquitin family protein | chr2:7482133-7485090 REVERSE LENGTH=551	61	58074	4	4	7.8	551	258	1	1	1	394.716	787.418	2	787.419	-0.0003	222	228	0	37.11	37	0.0098	R	QTLEAAR	N
76	AT3G11397	Symbols: PRA1.A3 | prenylated RAB acceptor 1.A3 | chr3:3576173-3577765 FORWARD LENGTH=209	58	24254	2	2	8.1	209	935	1	1	1	478.746	955.477	2	955.476	0.0011	26	33	0	47.78	35	0.00056	R	SLAEFFSR	F
76	AT3G11397	Symbols: PRA1.A3 | prenylated RAB acceptor 1.A3 | chr3:3576173-3577765 FORWARD LENGTH=209	58	24254	2	2	8.1	209	1484	1	1	1	530.757	1059.5	2	1059.5	0.0005	17	25	0	44.59	34	0.0011	R	EVEWSASPR	S
81	AT2G29140	Symbols: APUM3, PUM3 | pumilio 3 | chr2:12531392-12535060 FORWARD LENGTH=964	54	106547	2	2	2.1	964	2741	1	1	1	632.285	1262.55	2	1262.56	-0.0014	906	915	0	47.71	33	0.00038	K	VLETCDDQQR	E
81	AT2G29140	Symbols: APUM3, PUM3 | pumilio 3 | chr2:12531392-12535060 FORWARD LENGTH=964	54	106547	2	2	2.1	964	1887	1	1	1	565.308	1128.6	2	1128.6	-0.0001	719	728	0	39.82	35	0.004	K	AIEVVDLDQK	I
