# Supplementary material for: SYNERGISTIC ON AUXIN AND CYTOKININ 1 positively regulates growth and attenuates soil pathogen resistance
Source: Nat Commun. 2020 May 1;11:2170. doi: 10.1038/s41467-020-15895-5 (PMC7195429; doi:10.1038/s41467-020-15895-5)
Supplement: Supplementary file 6 — Source Data [file 41467_2020_15895_MOESM6_ESM.xlsx]

## Sheet: Figure 1
Figure 1. SYAC1 expression in Arabidopsis and in response to hormonal treatment in Arabidopsis
Fig. 1a Expression of SYAC1 in 5-day old Arabidopisis roots is synergistically upregulated after 3 hours of treatments with auxin (1 mM) and cytokinin(10 mM)
treatment	wild-type (Col-0)
	SYAC1 Ct	PP2A Ct	SYAC1 average	PP2A AV	ΔCt	2^ΔCt	-2^ΔCt		Normalized data
mock	29.884	20.468	29.7917	20.373	9.41867	684.386	0.00146116			wild-type (Col-0)
	29.841	20.185								mock	cytokinin	auxin	cyt/aux
	29.65	20.466								0.830433	2.93889	20.835	153.696
	27.801	19.69	27.6933	19.4673	8.226	299.414	0.00333985			1.89816	5.18953	27.2957	186.531
	27.734	19.346								0.984368	1.87593	24.7485	108.805
	27.545	19.366								1.61582	2.91993	18.2979	119.257
	32.551	22.97	32.2633	23.09	9.17333	577.362	0.00173201			1.56006	7.89681	24.2112	97.7214
	32.542	23.145								0.992131	2.73385	16.1927	108.579
	31.697	23.155								0.342206	2.93889	32.2808	158.969
	29.381	20.893	29.2067	20.7483	8.45833	351.732	0.00284307			0.412444	5.99989	24.374	201.915
	28.68	20.563								0.46628			174.926
	29.559	20.789								0.898093			153.945
	29.128	20.788	29.407	20.898	8.509	364.304	0.00274496
	29.788	20.93							average	1	4.06171	23.5295	146.434
	29.305	20.976							st.error	0.170027	0.733174	1.80224	11.4136
	30.362	20.758	29.7707	20.6087	9.162	572.845	0.00174567			t-test
	29.273	20.494							cytokinin to mock	0.000352643
	29.677	20.574							auxin to mock	2.16971e-10
	31.642	19.695	30.3473	19.6497	10.6977	1660.8	0.000602118		cyt/aux to mock	1.91261e-10
	29.638	19.546
	29.762	19.708
	29.065	19.498	29.635	19.2067	10.4283	1377.97	0.000725703
	29.914	18.931
	29.926	19.191
	31.43	20.246	30.334	20.0827	10.2513	1218.87	0.000820429
	29.97	19.847
	29.602	20.155
	28.988	20.255	29.4017	20.096	9.30567	632.827	0.00158021
	29.662	20.078
	29.555	19.955
cytokinin	28.371	19.89	28.1303	20.535	7.59533	193.385	0.00517103
	27.683	20.835
	28.337	20.88
	27.441	20.61	27.357	20.582	6.775	109.516	0.00913107
	27.081	20.571
	27.549	20.565
	29.437	21.086	29.3223	21.0793	8.243	302.963	0.00330073
	29.15	21.04
	29.38	21.112
	27.997	20.483	27.8797	20.275	7.60467	194.64	0.00513768
	27.574	20.207
	28.068	20.135
	26.436	21.029	27.132	20.9627	6.16933	71.9705	0.0138946
	27.292	20.897
	27.668	20.962
	27.228	19.347	27.1263	19.4267	7.69967	207.889	0.00481027
	27.127	19.455
	27.024	19.478
	28.065	20.002	27.606	20.0107	7.59533	193.385	0.00517103
	27.147	20.066
		19.964
	26.768	19.291	26.2587	19.693	6.56567	94.7246	0.0105569
	25.734	19.92
	26.274	19.868
auxin	25.451	20.559	25.4003	20.6307	4.76967	27.278	0.0366596
	25.11	20.25
	25.64	21.083
	25.492	20.945	25.4873	21.1073	4.38	20.8215	0.0480273
	25.433	20.948
	25.537	21.429
	25.415	20.988	25.4077	20.8863	4.52133	22.9645	0.0435455
	25.512	20.797
	25.296	20.874
	25.222	20.743	25.504	20.547	4.957	31.0603	0.0321954
	25.598	20.368
	25.692	20.53
	25.431	20.827	25.289	20.736	4.553	23.4741	0.0426001
	25.104	20.593
	25.332	20.788
	24.68	19.636	24.6313	19.498	5.13333	35.0984	0.0284913
	24.511	19.083
	24.703	19.775
	25.391	21.074	25.4543	21.3163	4.138	17.6061	0.0567986
	25.437	21.402
	25.535	21.473
	25.21	20.752	25.1437	20.6003	4.54333	23.3174	0.0428865
	25.034	20.489
	25.187	20.56
cyt/aux	21.968	20.251	22.1353	20.2487	1.88667	3.6978	0.270431
	22.092	20.188
	22.346	20.307
	22.033	20.362	22.0893	20.482	1.60733	3.04688	0.328204
	21.949	20.367
	22.286	20.717
	23.811	21.64	23.8037	21.4187	2.385	5.22344	0.191445
	23.561	21.226
	24.039	21.39
	22.95	20.844	22.9047	20.652	2.25267	4.76563	0.209836
	22.881	20.478
	22.883	20.634
	23.806	21.456	23.8743	21.3343	2.54	5.81589	0.171943
	23.811	21.123
	24.006	21.424
	24.164	21.775	24.1163	21.7283	2.388	5.23431	0.191047
	24.051	21.748
	24.134	21.662
	21.784	19.769	21.61	19.772	1.838	3.57514	0.279709
	21.458	19.642
	21.588	19.905
	20.908	19.579	20.7833	19.2903	1.493	2.81474	0.355273
	20.731	19.127
	20.711	19.165
	22.303	20.614	22.43	20.73	1.7	3.24901	0.307786
	22.476	20.649
	22.511	20.927
	21.391	19.645	21.272	19.3877	1.88433	3.69182	0.270869
	21.134	19.24
	21.291	19.278
Fig. S1b SYAC1 expression in 5-day-old roots treated with 10 µM cytokinin and 1 µM auxin analyzed by RT-qPCR. Time course analysis in wild-type.
	SYAC1 Ct	PP2A Ct	SYAC1 AV	PP2A AV	ΔCt	2^ΔCt	-2^ΔCt	Av			Normalized data				Av	SEM	t-test to time 0
Time 0	27.535	19.245	28.294	19.257	9.037	525.301	0.00190367	0.00305636					Time 0	0.622855	1	0.269583
	29.244	19.16												0.166236
	28.103	19.366												1.67091
	30.141	19.33	30.2357	19.293	10.9427	1968.21	0.000508076							1.16956
	30.362	19.168												1.37044
	30.204	19.381
	26.931	19.439	27.1327	19.5193	7.61333	195.813	0.00510691						30 min	9.53105	8.04189	0.824915	3.94269e-05
	27.253	19.522												5.20285
	27.214	19.597												9.77187
	27.483	19.562	27.9067	19.7787	8.128	279.751	0.00357461							7.48655
	28.186	19.839												8.21713
	28.051	19.935
	27.537	19.953	27.5483	19.649	7.89933	238.746	0.00418855						1h	39.6606	32.3174	3.19357	1.00834e-05
	27.379	19.47												24.8982
	27.729	19.524												25.8418
														39.5691
30 min	24.661	19.408	24.7817	19.6803	5.10133	34.3285	0.0291303							31.6171
	24.706	19.887
	24.978	19.746											2h	49.0881	69.183	11.0707	0.000271892
	25.451	19.468	25.4933	19.5187	5.97467	62.886	0.0159018							48.7096
	25.421	19.161												105.15
	25.608	19.927												58.7548
	24.651	19.391	24.533	19.4677	5.06533	33.4825	0.0298664							84.2128
	24.341	19.263
	24.607	19.749											3h	80.0207	103.203	11.8582	2.54929e-05
	25.765	20.12	25.422	19.9723	5.44967	43.7032	0.0228816							101.944
	24.907	19.842												75.0598
	25.594	19.955												122.471
	25.055	19.434	24.7827	19.4673	5.31533	39.8176	0.0251145							136.52
	24.673	19.433
	24.62	19.535
1h	23.121	20.019	23.246	20.2017	3.04433	8.24965	0.121217
	23.209	19.944
	23.408	20.642
	24.227	20.422	24.036	20.32	3.716	13.141	0.0760979
	24.421	20.192
	23.46	20.346
	23.38	19.683	23.3363	19.674	3.66233	12.6611	0.0789819
	23.18	19.474
	23.449	19.865
	22.588	19.571	22.758	19.7103	3.04767	8.26874	0.120937
	22.78	19.71
	22.906	19.85
	23.312	19.773	23.0597	19.6883	3.37133	10.3484	0.0966335
	23.28	19.683
	22.587	19.609
2h	21.974	19.16	21.864	19.1273	2.73667	6.66529	0.150031
	21.735	19.016
	21.883	19.206
	22.071	19.222	22.0865	19.3387	2.74783	6.71708	0.148874
	22.102	19.34
		19.454
	20.823	19.213	20.9047	19.267	1.63767	3.11162	0.321376
	20.714	19.158
	21.177	19.43
		26.004	28.962	26.4847	2.47733	5.56867	0.179576
	28.821	26.012
	29.103	27.438
	20.983	19.061	20.9637	19.0057	1.958	3.88523	0.257385
	20.666	18.75
	21.242	19.206
3h	21.499	19.579	21.551	19.5193	2.03167	4.08877	0.244572
	21.49	19.33
	21.664	19.649
	21.57	19.934	21.6373	19.955	1.68233	3.20947	0.311578
	21.685	19.894
	21.657	20.037
	21.048	18.844	21.0543	18.9303	2.124	4.35901	0.22941
	21.014	18.98
	21.101	18.967
	21.322	19.924	21.3507	19.933	1.41767	2.67153	0.374317
	21.178	19.81
	21.552	20.065
	21.178	19.974	21.238	19.977	1.261	2.39662	0.417255
	21.224	19.93
	21.312	20.027

## Sheet: Figure 2
Figure 2. Impact of modulated SYAC1 expression on seedling growth and sensitivity to plant hormones.
Fig. 2a Real time monitoring of apical hook development in wild-type, syac1-3, syac1-5, SYAC1ox overexpressor and pSYAC1:gSYAC1-GFP syac1-3 seedlings.
Experiment 1
wild-type														syac1-5																pSYAC1:gSYAC1-GFP syac1-3														syac1-3
seedling	1	2	3	4	5	6	7	8	9	average hook angle	st.dev.	st.er.		seedling	1	2	3	4	5	6	7	8	9	10	11	average hook angle	st.dev.	st.er.		seedling	1	2	3	4	5	6	7	8	9	average hook angle	st.dev.	st.er.		seedlings/HAG	1	2	3	4	5
HAG	hook angle													HAG	hook angle															HAG	hook angle													HAG	hook angle
8	178.02	55.42	41.38	38.5	55.29	49.08	29.33	68.38	144.69	73.3433	51.8181	17.2727		8	39.16	149.55	29.2	121.58	124.52	148.42	138.72	25.4	88.38	52.18	52.71	88.1655	49.7621	15.0038		8	54.56	33.71	134.87	145.51	121.32	44.28	86.04	46.49	100.18	85.2178	42.4221	14.1407		8	57.27	112.29	63.95	166.25	94.15
10	178.02	77.14	69.43	47.94	88.75	70.26	40.33	79.45	154.86	89.5756	46.4757	15.4919		10	58.61	165.91	29.2	138.8	130.89	155.28	153.55	25.4	106.67	78.31	52.71	99.5755	52.6949	15.8881		10	63.76	51.52	161.25	153.72	134.34	62.72	104	74.6	106.72	101.403	41.1684	13.7228		10	72.26	125.21	96.42	170.43	117.47
12	176.99	93.84	116.91	59.22	117.36	135	47.92	101.04	174.62	113.656	44.7828	14.9276		12	84.58	179.32	29.2	152.44	144.69	164.35	153.55	25.4	135.72	103.34	80.58	113.925	53.2863	16.0664		12	89.48	64.64	177.15	159.58	153.69	98.03	123.28	136.49	126.31	125.406	36.239	12.0797		12	88.26	139	119.55	174.47	117.47
14	180	116.13	134.33	127.63	134.76	143.53	96.43	164.85	174.1	141.307	27.5186	9.17286		14	158	180	49.94	161.08	159.56	168.69	165.72	65.45	150.47	136.8	80.58	134.208	46.0279	13.8779		14	119.12	70.87	180	167.4	167.36	134.28	136.83	167.7	140.99	142.728	33.6495	11.2165		14	88.26	149.26	142.96	178.53	148.87
16	180	137.33	151.43	136.72	151.8	155.22	119.25	164.85	145.45	149.117	17.4971	5.83236		16	169.47	180	71.57	167.74	167.56	168.69	170.59	91.57	164.12	165.63	87.01	145.814	40.5701	12.2324		16	155.28	122.08	180	171.2	173.97	158.03	160.18	174.68	143.81	159.914	18.2424	6.08079		16	135.29	176.23	171.93	177.92	161.59
18	180	158.42	160.94	154.02	176.22	170.84	153.2	164.85	162.88	164.597	9.40497	3.13499		18	173.42	180	109.03	173.49	176.02	174.05	170.59	120.63	169.39	177.4	103.84	157.078	29.8784	9.00867		18	167.3	158.41	180	179.96	175.34	164.66	177.06	176.43	151.08	170.027	10.2896	3.42985		18	144.57	178.41	180	180	173.47
20	180	173.49	180	167.44	180	178.21	168.85	172.41	180	175.6	5.13601	1.712		20	176.75	180	124.7	176.53	180	180	174.75	137.73	178.51	177.4	130.18	165.141	22.265	6.71315		20	175.22	178.39	180	180	176.63	171.15	180	180	180	177.932	3.09513	1.03171		20	166.79	180	180	180	179.43
22	180	180	180	177.62	180	180	177.73	164.36	180	177.746	5.11962	1.70654		22	180	180	148.5	180	180	180	174.75	150.37	176.73	180	150.03	170.944	13.8002	4.16091		22	180	180	180	180	180	177.82	180	180	180	179.758	0.726667	0.242222		22	180	180	180	180	178.1
24	180	180	180	175.68	180	180	180	164.36	180	177.782	5.23217	1.74406		24	180	180	161.91	180	180	180	180	170.49	180	180	164.06	176.042	7.06705	2.1308		24	180	180	180	180	180	179.52	180	180	180	179.947	0.16	0.0533333		24	180	180	180	180	180
26	180	180	180	180	180	180	180	175.31	180	179.479	1.56333	0.521111		26	180	180	172.41	180	180	180	180	179.63	180	180	177.2	179.022	2.34648	0.707491		26	180	180	180	180	180	180	180	180	180	180	0	0		26	180	180	180	180	180
28	180	180	180	180	180	180	180	175.31	180	179.479	1.56333	0.521111		28	180	180	180	180	180	180	180	180	180	180	180	180	0	0		28	180	180	180	180	180	180	180	180	180	180	0	0		28	180	180	180	180	180
30	180	180	180	180	180	180	180	180	180	180	0	0		30	180	180	180	180	180	180	180	180	180	180	180	180	0	0		30	180	180	180	180	180	180	180	180	180	180	0	0		30	180	180	180	180	180
32	180	180	180	180	180	180	180	180	180	180	0	0		32	180	180	180	180	180	180	180	180	180	180	180	180	0	0		32	180	180	180	180	180	180	180	180	180	180	0	0		32	180	180	180	180	180
34	180	180	180	180	180	180	180	180	180	180	0	0		34	180	180	180	180	180	180	180	180	180	180	180	180	0	0		34	180	180	180	180	180	180	180	180	180	180	0	0		34	180	149.32	180	180	180
36	180	180	180	180	180	180	180	180	180	180	0	0		36	180	180	180	180	180	175.36	180	180	180	149.15	180	176.774	9.26687	2.79407		36	180	180	180	180	180	180	180	180	180	180	0	0		36	180	149.32	180	180	180
38	180	180	180	180	180	180	180	180	180	180	0	0		38	180	180	180	180	180	172.65	180	180	180	144.18	180	176.075	10.8059	3.2581		38	180	180	180	180	180	180	180	180	180	180	0	0		38	180	136.91	180	180	180
40	180	180	180	180	180	180	180	180	180	180	0	0		40	180	180	180	180	180	167.38	180	180	159.52	134.17	180	172.825	14.5352	4.38253		40	180	180	180	180	180	180	180	180	180	180	0	0		40	180	136.91	180	180	180
42	180	180	180	180	180	180	180	180	180	180	0	0		42	180	180	180	180	180	161.18	180	180	151.16	145.63	180	172.543	13.2496	3.9949		42	180	180	180	180	180	180	163.15	180	180	178.128	5.61667	1.87222		42	180	133.44	180	180	180
44	180	180	180	180	180	180	180	180	180	180	0	0		44	180	180	158.16	180	180	142.18	180	168.1	140.5	124.71	180	164.877	20.3728	6.14264		44	180	180	180	180	180	180	163.15	180	180	178.128	5.61667	1.87222		44	180	129.74	180	158.78	180
46	180	180	180	180	180	180	180	180	180	180	0	0		46	180	180	153.49	161.21	180	142.18	180	162.25	114.94	124.71	180	159.889	23.7531	7.16184		46	180	180	180	180	180	180	142.35	180	180	175.817	12.55	4.18333		46	180	128.49	180	152.42	147.47
48	180	180	180	180	180	180	180	180	180	180	0	0		48	180	165.72	143.22	150.92	180	132.33	180	154.69	114.94	143.61	180	156.857	22.318	6.72914		48	180	180	180	180	180	180	142.35	180	180	175.817	12.55	4.18333		48	180	116.1	180	133.48	140.44
50	180	180	180	180	180	180	180	180	180	180	0	0		50	170.59	159.59	143.22	138.45	170.83	114.84	170.93	150.77	100.14	129.67	180	148.094	25.6192	7.72447		50	180	180	180	180	180	180	137.27	180	180	175.252	14.2433	4.74778		50	180	105.27	180	133.48	133.32
52	180	180	180	180	180	180	180	180	180	180	0	0		52	164.74	149	150.29	133.59	159.97	91.88	167.88	140.96	88.38	129.67	180	141.487	29.4611	8.88287		52	180	180	180	180	180	180	137.27	180	180	175.252	14.2433	4.74778		52	180	105.27	180	133.48	122.59
54	180	180	180	180	180	180	159.7	180	180	177.744	6.76667	2.25556		54	62.53	141.25	136.72	131.47	157.29	79.64	147.74	130.92	121.76	138.3	180	129.784	33.1041	9.98125		54	180	180	165.78	180	180	180	137.27	180	180	173.672	14.4382	4.81274		54	165.45	105.27	180	131.97	112.64
56	180	180	180	180	162.66	180	137.45	180	180	173.346	14.6315	4.87716		56	62.53	130.97	136.72	131.47	154.69	56.53	103.05	116.12	121.76	138.3	180	121.104	36.4596	10.993		56	180	180	150.61	180	180	180	137.27	180	180	171.987	16.2469	5.41565		56	153.05	101.36	180	131.97	95.44
58	180	180	180	180	157	180	77.38	180	180	166.042	34.1073	11.3691		58	62.51	131.38	92.99	131.47	154.69	46.18	83.87	94.05	100.78	138.3	180	110.565	40.3143	12.1552		58	180	180	136.73	180	180	180	137.27	180	180	170.444	18.9617	6.32057		58	147.53	101.36	180	118.04	88.17
60	180	180	180	166.52	144.52	180	77.38	180	180	163.158	34.3119	11.4373		60	62.51	112.94	92.99	131.47	147.23	39.33	125.3	87.1	100.78	113.95	180	108.509	38.8963	11.7277		60	180	180	103.21	180	150.86	180	118.7	180	180	161.419	30.406	10.1353		60	143.58	101.36	180	118.04	73.43
62	180	180	180	162.03	137.59	180	62.44	180	157.4	157.718	38.7043	12.9014		62	62.51	112.94	92.99	117.47	129.38	34.18	96.48	43.53	100.78	113.95	180	98.5645	41.1054	12.3937		62	180	180	103.21	180	143.22	180	118.7	180	180	160.57	30.8412	10.2804		62	135.64	89.55	180	140.03	58.78
64	167.57	180	180	156.45	126.33	180	48.66	153.1	141.38	148.166	41.7343	13.9114		64	59.64	97.26	92.99	117.47	120.2	21.2	79.18	38.11	100.78	113.95	180	92.7982	43.4704	13.1068		64	180	180	91.4	180	138.9	180	118.7	174.94	166.61	156.728	32.8394	10.9465		64	128.91	83.46	180	119.71	40.98
66	160.14	180	180	151.38	126.33	180	48.66	155.38	115.5	144.154	42.6416	14.2139		66	59.64	90.61	82.26	85.6	105.1	13.68	62.48	31.76	80.91	113.95	180	82.3627	43.9522	13.2521		66	174.96	180	83.35	180	122.39	167.32	100.07	170.79	154.08	148.107	36.8055	12.2685		66	125.56	83.46	180	119.71	34.22
68	157.27	180	180	151	109.41	180	42.18	133.53	102.03	137.269	46.2874	15.4291		68	59.64	92.29	82.26	85.6	105.1	9.14	46.98	37.66	83.56	128.21	180	82.7673	46.2481	13.9443		68	166.08	180	78.66	171.51	110.9	163.63	100.07	169.14	145.76	142.861	36.8169	12.2723		68	114.64	83.46	180	119.71	30.3
70	154.48	153.84	180	142.95	97.43	180	42.18	130.75	89.73	130.151	45.7309	15.2436		70	59.64	76.25	82.26	85.6	86.27	5.21	46.98	24.83	83.56	128.21	180	78.0736	47.4637	14.3108		70	157.14	157.77	72.71	165.8	99.77	158.92	91.59	166.16	132.82	133.631	36.2179	12.0726		70	110.93	83.46	154.09	111.97	32.04
72	144.74	148.9	180	137.48	83.7	180	36.56	122.77	71.44	122.843	49.4036	16.4679		72	59.64	76.25	82.26	85.6	58.52	5.21	36.84	19.59	73.76	128.21	164.95	71.8936	45.7044	13.7804		72	151.76	157.77	62.62	160.51	93.52	153.82	82.89	162.6	132.82	128.701	38.5497	12.8499		72	90.99	83.46	136.49	111.97	32.04
74	115.52	141.9	180	137.48	83.7	180	36.56	116.71	71.44	118.146	48.2482	16.0827		74	59.64	76.25	82.26	86.76	58.52	5.21	46.44	19.59	66.53	128.21	142.84	70.2045	40.8767	12.3248		74	138.01	157.77	62.62	155.12	89.08	151.74	82.89	161.03	123.63	124.654	37.2812	12.4271		74	90.99	47.02	136.94	111.97	32.04
76	115.52	138.03	180	132.16	83.7	180	36.56	111.99	71.44	116.6	47.8162	15.9387		76	59.64	76.25	91.32	86.76	49.8	5.21	46.44	14.2	66.53	108.16	116.23	65.5036	35.411	10.6768		76	138.01	140.3	54.85	150.35	89.08	149.38	82.89	157.25	129.34	121.272	36.3296	12.1099		76	90.99	47.02	119.05	111.97	32.04
78	108.76	131.22	180	121.97	83.7	180	36.56	111.99	71.44	113.96	47.2095	15.7365		78	59.64	105.82	91.32	86.76	49.8	5.21	46.44	13.19	61.77	108.16	99.61	66.1564	35.7103	10.7671		78	138.01	100.64	54.85	140.25	89.08	146.68	78	155.41	129.34	114.696	35.131	11.7103		78	97.15	55.41	119.05	91.29	32.04
80	96.4	122.19	180	121.97	79.33	163.06	36.56	111.99	71.44	109.216	44.7375	14.9125		80	59.64	79.9	30.96	49.26	46.21	5.21	31.77	13.59	47.42	108.16	90.99	51.1918	31.7527	9.5738		80	128.11	100.64	48.99	133.46	89.08	146.68	78	151.39	111.55	109.767	33.9306	11.3102		80	97.15	55.41	110.51	91.29	32.04
82	87.18	116.92	167.11	120.57	79.33	160.26	36.56	91.83	71.44	103.467	42.1825	14.0608		82	59.64	79.9	30.96	49.26	46.21	5.21	17.5	13.59	47.42	108.16	80.87	48.9745	31.7539	9.57415		82	116.4	100.64	48.99	119.56	58.44	144.78	78	91.54	97.56	95.1011	30.2737	10.0912		82	97.15	55.41	102.12	91.29	9.48
84	84.03	112.83	162.79	117.57	79.33	154.08	36.56	82.4	39.73	96.5911	44.5605	14.8535		84	45.29	79.9	30.96	49.26	46.21	5.21	17.5	10.3	47.42	108.16	63.08	45.7536	30.4862	9.19194		84	99.02	100.64	42.12	115.2	58.44	141.64	77.39	91.54	79.01	89.4444	29.7158	9.90526		84	97.15	55.81	102.12	96.07	10.84
86	75.3	104.33	159.15	110.66	79.33	142	33.45	71.77	39.73	90.6356	42.5757	14.1919		86	45.29	72.73	24.25	69.17	40.71	5.21	17.5	10.3	47.42	92.27	52.48	43.3936	27.5928	8.31956		86	99.02	100.64	42.12	108.92	58.44	131.73	77.39	91.54	79.01	87.6456	26.96	8.98666		86	97.15	55.81	95.04	96.07	10.84
88	69.5	85.99	150.66	100.72	79.33	120.07	33.45	61.05	39.73	82.2778	37.5422	12.5141		88	45.29	72.73	24.25	69.17	40.71	5.21	17.5	7.54	47.42	92.27	52.48	43.1427	27.9343	8.42251		88	99.02	100.64	36.15	98.02	46.64	123.53	77.39	91.54	79.01	83.5489	27.547	9.18232		88	97.15	55.81	89.42	96.07	10.84
90	58.08	85.99	139.92	100.72	79.33	120.07	33.45	61.05	39.73	79.8156	35.8635	11.9545		90	45.29	72.73	24.25	69.17	33.19	5.21	17.5	7.54	47.42	92.27	38.34	41.1736	27.9099	8.41515		90	99.02	56.6	36.15	91.64	39.51	118.27	59.05	104.97	79.01	76.0244	29.5652	9.85506		90	97.15	55.81	89.42	96.07	10.84
92	39.96	74.68	127.56	94.07	79.33	116.42	33.45	54.09	31.32	72.32	35.5236	11.8412		92	45.29	72.73	19.77	49.6	33.19	5.21	17.5	9.5	50.41	92.27	38.34	39.4373	26.7089	8.05304		92	82.87	56.6	32.96	83.56	31.11	108.59	59.05	104.97	79.01	70.9689	28.1029	9.36764		92	67.57	55.81	93.45	80.98	10.84
94	25.5	59.12	120.29	92.62	79.45	116.42	33.45	54.09	31.32	68.0289	36.1139	12.038		94	48.11	72.73	19.77	49.6	27.13	5.21	12.89	9.5	50.41	88.04	35.61	38.0909	26.5989	8.01987		94	82.87	56.6	32.96	81.51	28.2	102.53	59.05	104.97	55.01	67.0778	27.7167	9.2389		94	67.57	55.81	93.45	80.98	10.84
96	23.13	59.12	104.83	92.62	79.45	98.92	29.23	43.75	31.32	62.4856	32.2196	10.7399		96	48.11	72.73	19.77	49.6	27.13	5.21	12.89	9.5	50.41	88.04	24.97	37.1236	26.89	8.10764		96	82.87	56.6	30.09	77.7	22.23	99.08	59.05	104.97	55.01	65.2889	28.4883	9.4961		96	67.57	13.95	93.45	80.98	10.84
98	12.96	59.12	104.83	92.62	79.45	98.92	23.43	31.37	29.41	59.1233	35.823	11.941		98	48.11	72.73	19.77	49.6	24.23	5.21	12.89	9.5	50.41	88.04	24.97	36.86	27.0117	8.14434		98	82.87	56.6	25.22	77.7	19.03	90.2	59.05	104.97	55.01	63.4056	28.7051	9.56835		98	56.69	13.95	93.45	80.98	10.84
100	12.96	51.09	83.49	92.62	79.45	98.92	23.43	31.37	29.41	55.86	33.0522	11.0174		100	48.11	72.73	13.47	33.45	39.22	5.21	12.14	9.5	50.41	88.04	21.76	35.8218	27.1257	8.1787		100	82.87	30.72	25.22	71.61	17.21	84.94	61.98	104.97	55.01	59.3922	30.0532	10.0177		100	50.69	13.95	99.22	58.93	6.81
102	12.96	51.09	46.95	92.62	79.45	87.13	13.63	23.69	27.71	48.3589	31.489	10.4963		102	48.11	82.78	13.47	33.45	39.22	5.21	12.14	9.5	50.41	70.53	17.95	34.7973	26.0556	7.85605		102	82.87	30.72	22.05	71.61	17.21	76.14	35.03	93.99	48.19	53.09	28.5819	9.5273		102	37.89	13.95	99.22	58.93	6.81
104	12.96	51.09	37.66	92.62	79.45	87.13	13.63	19.59	27.71	46.8711	32.1016	10.7005		104	48.11	74.43	8.52	29.59	30.25	5.21	12.14	9.5	50.41	70.53	17.95	32.4218	25.0146	7.5422		104	88.62	30.72	22.05	71.61	14.49	69.57	16.42	93.99	48.19	50.6289	31.2606	10.4202		104	33.32	13.95	99.22	58.93	6.81
106	12.96	25.09	34.41	92.62	61.05	87.13	13.63	17.58	24.8	41.03	31.2999	10.4333		106	34.19	67.52	8.52	29.59	30.25	5.21	12.14	9.5	34.89	70.53	17.95	29.1173	22.4587	6.77155		106	88.62	20.19	20.48	71.61	9.84	69.57	16.42	93.99	31.64	46.9289	33.5956	11.1985		106	33.32	13.95	99.22	58.93	6.81
108	12.96	25.09	29.4	74.45	61.05	73.94	13.63	17.58	24.8	36.9889	25.4832	8.49439		108	34.19	67.52	8.52	40.38	22.44	5.21	12.14	9.5	27.18	70.53	14.16	28.3427	22.9711	6.92603		108	88.62	20.19	17.67	71.61	9.18	61.74	16.42	93.99	31.64	45.6733	33.4062	11.1354		108	26.17	13.95	99.22	58.93	6.81
110	12.96	25.09	26.27	74.45	61.05	73.94	13.63	14.66	23.56	36.1789	25.9812	8.66039		110	28.57	67.52	8.52	40.38	22.44	5.21	4.01	9.5	20.7	63.84	14.16	25.8955	22.4579	6.77132		110	88.62	20.19	14.67	54.17	9.18	61.74	16.42	93.99	31.64	43.4022	32.5152	10.8384		110	19.9	8.72	99.22	47.16	6.81
112	12.96	22.46	21.3	74.45	44.73	62.4	13.63	14.66	20.45	31.8933	22.9882	7.66274		112	28.57	67.52	8.52	27.9	21.73	5.21	4.01	7.04	20.7	63.84	14.16	24.4727	22.1532	6.67945		112	40.33	12.83	14.26	54.17	9.18	61.74	12.06	100.82	22.36	36.4167	31.0231	10.341		112	15.51	8.72	99.22	47.16	6.81
114	8.39	18.98	21.3	53.77	44.73	61.27	13.63	14.66	44.14	31.2078	19.7295	6.5765		114	28.57	67.52	8.52	27.9	13.81	5.21	4.01	7.04	17.28	63.84	14.16	23.4418	22.4491	6.76867		114	40.33	12.83	13.21	45.94	9.18	61.74	10.68	100.82	22.36	35.2322	30.7797	10.2599		114	12.18	8.72	85.39	47.16	6.81
116	8.39	13.79	21.3	53.77	32.29	61.27	13.63	10.18	41.03	28.4056	19.7266	6.57553		116	28.57	67.52	8.52	17.57	13.81	5.21	4.01	7.04	17.28	60.43	12.83	22.0718	21.9002	6.60315		116	40.33	12.83	12.22	45.94	9.18	69.32	10.68	60.63	22.36	31.4989	23.1864	7.7288		116	9.96	8.72	77.43	34.71	6.81
118	8.39	11.9	16.82	36.18	32.29	51	9.37	10.18	27.82	22.6611	14.9633	4.98776		118	28.57	57.22	8.52	17.57	13.81	5.21	4.01	7.04	17.28	60.43	12.83	21.1355	19.8907	5.99726		118	22.17	12.83	10.51	42.75	9.18	69.32	10.68	60.63	16.6	28.2967	23.2996	7.76654		118	10.5	8.72	77.43	34.71	6.81
120	8.39	11.9	16.82	36.18	30.14	51	9.37	10.18	27.82	22.4222	14.8067	4.93556		120	14.56	57.22	8.52	17.57	13.81	5.21	4.01	7.04	17.28	60.43	12.83	19.8618	19.8154	5.97457		120	22.17	12.83	9.69	33.28	8.07	69.32	10.68	53.17	15.24	26.05	21.777	7.259		120	10.5	8.72	77.43	21.68	6.81
121	8.39	9.46	8.76	36.18	19.58	43.27	9.37	10.18	27.82	19.2233	13.4203	4.47343		121	14.56	47.04	8.52	10.38	13.81	3.41	4.01	7.04	17.28	60.43	12.83	18.1191	18.3759	5.54055		121	20.83	12.83	9.55	21.97	8.07	57.04	9.46	53.17	11.25	22.6856	19.0475	6.34917		121	10.5	8.72	77.43	12.75	6.81
122	8.39	9.46	8.76	31.52	19.58	43.27	9.37	10.18	27.82	18.7056	12.7579	4.25262		122	14.56	37.43	8.52	10.38	13.81	3.41	4.01	7.04	17.28	60.43	12.83	17.2455	17.0436	5.13884		122	15.12	12.83	7.4	14.31	8.07	55.37	9.46	31.98	9.14	18.1867	15.822	5.27399		122	10.5	8.72	81.76	12.75	6.81
123	8.39	8.12	8.76	31.52	10.04	24.45	9.37	10.18	27.82	15.4056	9.58241	3.19414		123	14.56	33.14	8.52	10.38	13.81	3.41	4.01	7.04	17.28	36.53	12.83	14.6827	10.8849	3.28193		123	9.35	12.83	6.18	10.25	8.07	45.2	9.46	31.98	6.65	15.5522	13.6154	4.53848		123	10.5	8.72	81.76	12.75	6.81
Experiment 2 (independent repetition)
wild-type															Syac1-3																wild-type																	syac 1-5
seedling	1	2	3	4	5	6	7	8	9	10	average hook angle	st.dev.	st.er.		seedling	1	2	3	4	5	6	7	8	9	10	11	average hook angle	st.dev.	st.er.		seedlings/HAG	1	2	3	4	5	6	7	8	9	10	11	12	average-180	st.dev.	st.er.		seedlings/HAG	1
HAG	hook angle														HAG	hook angle
8	129.91	37.18	54.3	105.15	79.54	42.29	126.01	92.19	102.34	94.4	86.331	32.6785	10.3339		8	66.13	53.87	52.28	169.07	75	120.05	39.5	40.95	112.52	142.75	146.26	92.58	46.9211	14.1472		8	131.19	50.24	57.76	150.03	42.19	58.21	46.23	59.09	145.96	24.37	113.12	156.51	86.2417	48.9114	14.1195		8	144.64
10	147.63	49.36	78.47	114.67	84	75.62	144.16	113.91	135.55	115.77	105.914	32.7762	10.3647		10	77.5	65.09	52.28	169.07	77.15	137.9	39.5	66.68	122.83	156.02	154.39	101.674	46.9987	14.1706		10	136.17	50.24	57.76	161.28	50	70.87	36.77	74.04	153.63	16.93	130.47	167	92.0967	53.7578	15.5186		10	160.87
12	162.1	87.38	104.33	126.37	92.2	91.88	144.16	128.56	133.13	150.9	122.101	26.7212	8.45		12	98.62	133.75	75.65	179.43	91.69	147.84	39.5	96.96	120.71	166.26	164.26	119.515	43.393	13.0835		12	152.65	68.23	83.34	166.95	50	70.87	36.77	94.96	161.39	29.48	138.95	170.96	102.046	53.221	15.3636		12	170.7
14	174.98	96.72	118.17	140.44	128.13	91.88	159.42	154	159.75	160.77	138.426	28.6739	9.06749		14	98.62	133.75	125.52	178.33	131.37	159.15	114.66	126.25	134.14	172.37	173.83	140.726	26.3124	7.93349		14	161.57	126.46	99.45	172	58.66	100.03	22.77	113.09	164.44	82.44	152.98	178.81	119.392	49.0699	14.1653		14	180
16	180	109.83	136.61	159.39	162.12	117.45	165.32	168.97	168.05	170.36	153.81	23.9843	7.5845		16	122.2	142.31	144.96	180	148.32	167.57	114.66	151.36	142.19	178.82	175.68	151.643	22.0024	6.63396		16	169.82	136.86	115.1	179.04	91.27	108.64	22.77	135.9	171.08	108.57	170.37	178.81	132.352	46.5555	13.4394		16	180
18	180	105.02	163.73	168.2	174.95	146.11	175.88	168.97	177.2	179.69	163.975	23.0424	7.28663		18	127.71	142.31	161	180	156.35	174.08	137.39	165.69	153.36	179.2	180	159.735	18.231	5.49686		18	177.21	148.46	128.09	180	116.88	123.61	36.63	157.55	174.44	132.11	177.79	180	144.398	41.603	12.0098		18	180
20	180	127.18	178.24	177.54	180	162.17	180	180	180	180	172.513	16.8538	5.32964		20	138.76	155.4	166.39	180	179.19	178.75	151.37	165.69	166.09	180	180	167.422	14.0391	4.23296		20	180	166.67	161.53	180	147.47	129.22	108.13	171.82	178.74	143.35	177.79	180	160.393	23.596	6.81158		20	180
22	180	164.88	180	180	180	176.29	180	180	180	180	178.117	4.79492	1.51629		22	164.64	164.09	178.65	180	180	180	159.31	174.43	174.35	180	180	174.134	7.76754	2.342		22	180	180	161.98	180	170.56	157.3	122.02	179.38	180	163.98	180	180	169.602	17.1897	4.96222		22	180
24	180	180	180	180	180	180	180	180	180	180	180	0	0		24	180	125.66	180	180	180	180	168.77	179.2	180	180	180	173.966	16.3681	4.93516		24	180	180	179.34	180	180	167.31	150.86	180	180	175.57	180	180	176.09	8.77382	2.53278		24	180
26	180	180	180	180	180	180	180	180	180	180	180	0	0		26	180	108.96	180	180	180	180	168.77	179.2	180	180	180	172.448	21.3216	6.4287		26	180	180	180	180	180	180	176.65	180	180	180	180	180	179.721	0.967062	0.279167		26	180
28	180	180	180	180	180	180	180	180	180	180	180	0	0		28	180	108.96	180	180	180	180	168.77	179.2	180	180	180	172.448	21.3216	6.4287		28	180	180	180	180	180	180	180	180	180	180	180	180	180	0	0		28	180
30	180	180	180	180	180	180	180	180	180	180	180	0	0		30	180	113.09	180	180	180	180	162.14	179.2	180	180	180	172.221	20.3246	6.12811		30	180	180	180	180	180	180	180	180	180	180	180	180	180	0	0		30	180
32	180	180	180	180	180	180	180	180	180	180	180	0	0		32	180	110.38	180	180	180	180	162.14	179.2	180	180	163.89	170.51	21.0605	6.34997		32	180	180	180	180	180	180	180	180	180	180	180	180	180	0	0		32	180
34	180	180	180	180	180	180	180	180	180	180	180	0	0		34	163.17	99.88	180	165.45	180	178.46	156.1	163.85	180	180	158.14	164.095	23.3322	7.03493		34	180	180	180	180	180	180	180	180	180	180	180	180	180	0	0		34	180
36	180	180	180	180	180	180	180	180	180	180	180	0	0		36	130.56	90.03	180	160.4	180	162.37	156.1	158.65	180	180	148.98	157.008	27.2182	8.2066		36	180	180	180	180	180	180	180	180	180	180	180	180	180	0	0		36	180
38	180	180	180	180	180	180	180	180	180	180	180	0	0		38	108.25	90.03	180	155.11	180	154.84	169.14	158.65	180	180	141.06	154.28	30.51	9.1991		38	180	180	180	180	180	180	180	180	180	180	180	180	180	0	0		38	180
40	180	180	180	180	180	180	180	180	180	180	180	0	0		40	81.88	90.03	180	146.98	164.51	154.84	169.14	149.53	171.77	180	144.63	148.483	33.3524	10.0561		40	180	180	180	180	180	180	180	180	180	180	180	168.92	179.077	3.19852	0.923333		40	180
42	180	180	180	180	180	180	180	180	180	180	180	0	0		42	81.88	85.58	163.81	146.98	158.46	144.12	172.75	123.41	163.64	180	116.83	139.769	33.6983	10.1604		42	180	180	180	180	180	180	180	180	180	180	180	161.18	178.432	5.43287	1.56833		42	180
44	180	180	180	180	180	180	180	180	180	180	180	0	0		44	50.08	85.58	149.04	146.98	136.82	148.6	172.75	116.48	151.54	180	116.83	132.245	38.0736	11.4796		44	180	180	180	180	180	180	180	180	174.33	180	180	151.63	177.163	8.20446	2.36842		44	180
46	180	180	180	180	180	180	180	180	180	180	180	0	0		46	50.08	85.58	119.45	146.98	107.62	144.66	172.75	93.86	140.23	177.8	116.83	123.258	38.3045	11.5493		46	180	180	180	180	180	180	180	180	170.79	180	180	141.87	176.055	11.0863	3.20034		46	180
48	180	180	180	171.87	180	180	180	180	180	180	179.187	2.57093	0.813		48	35.72	70.73	119.45	137.66	87.94	133.17	158.36	75.88	119.74	173.9	116.83	111.762	40.7811	12.296		48	180	180	180	180	180	180	180	180	171.64	180	180	131.32	175.247	14.0405	4.05315		48	162.45
50	180	180	180	141.25	168.23	180	169.58	180	180	171.4	173.046	12.1977	3.85725		50	36.19	70.73	129.49	137.66	69.31	121.31	158.36	53.91	109.93	167.38	84.22	103.499	43.469	13.1064		50	180	180	180	180	180	180	180	180	168.5	180	180	115.94	173.703	18.4887	5.33723		50	150.9
52	180	180	180	141.25	160.29	178.44	166.02	180	180	167.47	171.347	12.8935	4.07728		52	23.88	59.38	122.51	125.76	53.62	129.05	140.36	41.5	101.71	165.13	84.22	95.1927	45.7169	13.7842		52	180	180	180	180	180	180	180	180	162.93	180	180	102.87	172.15	22.3626	6.45553		52	150.9
54	180	180	180	141.25	156.01	173.89	152.35	173.66	180	162.86	168.002	14.0372	4.43896		54	20.23	49.61	108.25	125.76	43.02	118.03	122.97	41.5	101.71	133.62	78.23	85.7209	40.6449	12.2549		54	180	180	180	179.24	180	180	180	180	161.83	180	180	102.87	171.995	22.3826	6.46131		54	145.69
56	180	180	180	141.25	149.11	172.73	138.36	173.66	180	161.11	165.622	16.9058	5.34608		56	13.15	40.38	88.46	103.9	31.65	101.7	122.06	53.39	99.42	107.64	78.23	76.3618	36.0081	10.8569		56	180	180	180	172.94	180	180	180	180	159.27	180	180	121.67	172.823	17.2255	4.97258		56	129.98
58	180	180	180	144.36	118.63	170	123.41	168.02	180	159.82	160.424	23.7053	7.49627		58	11.44	31.23	88.46	103.9	23.96	90.39	107.66	53.39	99.42	107.64	78.23	72.3382	35.9748	10.8468		58	180	180	180	172.94	180	180	180	180	159.27	180	180	121.67	172.823	17.2255	4.97258		58	138.41
60	177.81	165.83	180	144.36	117.73	163.92	128.83	164.74	180	156.76	157.998	21.5055	6.80063		60	5.95	23.45	70.58	103.9	20.52	75.13	103.4	53.39	99.42	95.11	78.23	66.28	35.6321	10.7435		60	180	180	180	169.43	180	180	164.17	160.8	159.27	180	180	121.67	169.612	17.2365	4.97575		60	138.41
62	177.81	161.59	180	144.36	117.73	163.92	128.83	164.74	180	154.29	157.327	21.4	6.76728		62	5.69	16.29	70.58	93.3	17.62	84.62	100.97	51.59	99.42	103.83	72.59	65.1364	36.8453	11.1093		62	180	180	180	162.32	180	175.28	160.5	156.3	154.9	180	180	111.31	166.718	20.244	5.84395		62	134.79
64	175.17	157.4	180	104.56	131.1	163.92	128.83	164.74	180	151.28	153.7	25.0205	7.91218		64	5.69	10.94	55.98	93.3	12.6	70.08	99.58	37.23	74.35	103.83	72.59	57.8336	36.2613	10.9332		64	180	171.67	180	153.43	180	170.63	155.12	150.18	135.35	180	180	95.95	161.028	25.4236	7.33916		64	119.38
66	168.35	157.4	163.96	104.56	113.38	137.57	128.83	164.74	163.38	147.17	144.934	22.9553	7.2591		66	5.69	8.98	52.25	93.3	14.76	66.18	99.58	29.74	74.35	82.34	72.59	54.5236	34.3835	10.367		66	174.26	171.67	180	153.43	180	168.34	145.21	124.18	107.32	180	180	95.95	155.03	30.3543	8.76254		66	111.52
68	155.24	152.83	154.55	104.56	107.02	137.57	122.28	164.88	154.12	118.65	137.17	22.2767	7.04452		68	5.69	5.73	60.28	87.5	13.53	60.66	66.01	27.35	74.35	82.34	58.09	49.23	30.5711	9.21752		68	150.76	157.59	180	130	180	167.2	76.21	109.08	104.12	180	163.54	77.33	139.653	39.1475	11.3009		68	98.6
70	155.24	140.74	146.42	91.9	102.42	137.57	122.28	173.16	154.12	118.65	134.25	25.2629	7.98885		70	5.69	2.74	60.28	87.5	11.86	56.44	66.01	27.35	76.77	68.74	58.09	47.4064	30.0559	9.06219		70	140.32	157.59	180	119.64	173.69	167.2	75.38	86.74	92.5	180	161.31	77.33	134.308	41.6265	12.0165		70	92.08
72	151.63	140.74	142.05	91.9	95.07	121.01	122.28	173.16	154.12	118.65	131.061	26.0399	8.23452		72	5.69	2.74	45.16	75.67	11.24	54.08	48.08	26.04	76.77	68.74	58.09	42.9364	27.4962	8.29043		72	140.32	118	180	112.4	166.54	163.03	75.38	64.77	85.15	180	153.84	77.33	126.397	43.0886	12.4386		72	89.07
74	151.37	115.56	135.47	91.9	92.53	121.01	122.49	163.24	154.12	114.12	126.181	24.6778	7.8038		74	5.69	2.74	43.75	69.94	10.29	54.08	44.98	19.3	76.77	65.63	48.28	40.1318	26.6223	8.02693		74	103.61	118	180	105.22	166.54	163.03	75.38	64.77	75.99	166.78	144.81	80.54	120.389	42.0454	12.1375		74	82.16
76	134.01	115.56	136.19	100.46	92.53	99.35	111.45	155.62	130.02	108.69	118.388	19.9587	6.31151		76	5.69	2.74	37.39	59.93	10.29	49.83	41.29	16.62	76.77	65.63	48.28	37.6782	25.5251	7.6961		76	103.61	114.72	180	72.43	158.08	141.92	66.57	64.77	75.99	162.21	144.81	80.54	113.804	42.0234	12.1311		76	82.16
78	134.01	120.18	136.19	90.69	92.53	99.35	103.02	155.62	130.02	108.69	117.03	21.5915	6.82784		78	5.69	2.74	54.54	58.6	10.29	64.34	33.83	18.43	76.77	56.72	42.84	38.6173	25.9228	7.81603		78	89.09	108.19	180	72.43	158.08	106.63	66.57	58.62	75.99	157.51	153.03	80.54	108.89	42.3403	12.2226		78	78.05
80	145.24	110.28	136.19	90.69	84.77	108.5	99.18	155.62	123.29	102.74	115.65	23.6828	7.48917		80	5.69	2.74	51.33	58.6	8.03	64.34	29.79	22.17	76.77	56.72	21.54	36.1564	26.2418	7.91221		80	89.09	101.48	180	72.43	156.41	106.63	66.57	58.62	76.2	152.74	138.88	80.54	106.633	40.5055	11.6929		80	78.05
82	136.46	110.28	136.19	90.69	121.44	98.56	75.81	155.62	123.29	102.74	115.108	24.1277	7.62984		82	5.69	2.74	45.76	58.6	8.03	37.25	27.82	22.17	76.77	36.01	15.92	30.6145	23.2795	7.01905		82	89.09	101.48	151.93	55.03	156.41	96.08	66.57	44.28	76.2	145.62	128.97	80.54	99.35	38.2818	11.051		82	69.78
84	121.42	107.54	136.19	90.69	99.46	98.56	75.81	155.62	123.29	102.35	111.093	23.3585	7.3866		84	5.69	2.74	33.79	37.97	8.03	37.25	18.1	22.17	48.43	36.01	11.19	23.7609	15.6574	4.72089		84	54.37	91.9	148.15	55.03	142.23	96.08	66.57	38.84	76.2	142.44	123.38	80.54	92.9775	37.955	10.9567		84	66.11
86	121.42	107.54	122.62	90.69	99.46	97.21	75.81	120.7	115.81	102.35	105.361	15.2891	4.83483		86	5.69	2.74	33.79	26.94	8.03	34.62	18.1	22.17	48.43	36.01	8.98	22.3182	14.9441	4.50582		86	72.98	79.43	148.15	55.03	137.34	96.08	66.57	35.89	76.2	135.78	104.02	80.54	90.6675	34.808	10.0482		86	50.61
88	107.62	107.54	122.62	90.69	84.57	86.56	75.81	120.7	115.81	89.7	100.162	16.6713	5.27194		88	5.69	2.74	27.4	24.8	8.03	34.62	18.1	22.17	48.43	30.21	7.3	20.8627	14.1825	4.27619		88	53.14	79.43	148.15	55.03	132.62	96.08	66.57	32.73	76.2	125.34	105.75	80.54	87.6317	34.989	10.1005		88	50.61
90	93.47	107.54	122.62	90.69	77.67	86.56	75.81	120.7	115.81	89.7	98.057	17.3495	5.48638		90	5.69	2.74	24.42	24.82	8.03	34.62	18.1	22.17	42.04	30.21	5.77	19.8736	13.0504	3.93483		90	53.14	79.43	137.89	26.12	129.16	85.19	76.4	30.05	76.2	125.34	95.45	75.96	82.5275	35.8991	10.3632		90	50.61
92	93.47	106.02	119.1	90.69	68.5	86.56	78.38	120.7	115.81	89.7	96.893	17.8222	5.63587		92	5.69	2.74	15.85	20.9	8.03	34.62	18.1	22.17	33.75	30.21	3.95	17.8191	11.7671	3.54792		92	53.14	33.89	137.89	26.12	121	85.19	76.4	25.56	65.71	112.24	72.06	75.96	73.7633	36.485	10.5323		92	41.36
94	116.03	106.02	106.38	90.69	68.5	86.56	78.38	120.7	115.81	69.36	95.843	19.7353	6.24085		94	5.69	2.74	9.54	29.1	8.03	34.62	15.19	22.17	28.3	22.48	3.95	16.5282	11.313	3.41098		94	53.14	33.89	137.89	26.12	112.39	85.19	60.74	23.17	58.99	103.35	67.16	75.96	69.8325	35.2985	10.1898		94	41.36
96	116.03	106.02	106.38	90.69	75.93	86.56	78.38	102.02	132.69	69.36	96.406	19.8056	6.26309		96	5.69	2.74	9.54	29.1	8.03	34.62	10.49	22.17	22.44	22.48	3.95	15.5682	10.9578	3.3039		96	53.14	33.89	115.85	26.12	106.86	75.54	65.4	21.75	44.01	103.07	67.16	75.96	65.7292	31.5483	9.10721		96	41.36
98	116.03	107.99	93.36	59.53	61.37	86.56	70.87	102.02	98.23	69.36	86.532	20.1559	6.37385		98	5.69	2.74	9.54	29.1	8.03	24.48	8.07	22.17	18.81	22.48	3.95	14.0964	9.41848	2.83978		98	53.14	33.89	115.85	26.12	74.64	75.54	65.4	21.75	44.01	103.07	67.16	56.94	61.4592	28.7461	8.29827		98	30.16
100	109.55	107.99	93.36	59.53	50.68	101.21	79.81	102.02	98.23	55.76	85.814	22.6825	7.17285		100	5.69	2.74	9.54	29.1	8.03	24.48	8.07	12.02	17.32	22.48	3.95	13.0382	8.95579	2.70027		100	53.14	29.1	98.95	26.12	74.64	75.54	44.84	21.75	44.01	92.58	64.46	56.94	56.8392	25.3019	7.30402		100	30.16
102	109.55	85.91	86.57	44.07	50.68	87.41	74.31	97.48	98.23	49.39	78.36	22.9424	7.25501		102	5.69	2.74	4.94	18.03	8.03	24.48	8.07	12.02	13.28	22.48	3.95	11.2464	7.54154	2.27386		102	53.14	29.1	98.95	26.12	74.64	75.54	44.84	17.73	38.18	77.51	64.46	56.94	54.7625	24.5357	7.08285		102	25.57
104	100.92	85.91	86.57	44.07	49.06	80.64	74.31	97.48	98.23	44.39	76.158	22.4972	7.11424		104	5.69	2.74	4.94	18.03	8.03	24.48	8.07	12.02	10.03	22.48	3.95	10.9509	7.51753	2.26662		104	47.53	29.1	98.95	16.49	83.59	75.54	44.84	16.09	34.39	77.51	64.46	41.37	52.4883	27.1842	7.84739		104	22.36
106	100.92	85.91	80.79	37.85	49.06	74.88	74.31	97.48	98.23	36.72	73.615	24.4246	7.72374		106	5.69	2.74	4.94	17.43	8.03	24.48	8.07	12.02	9.11	22.48	3.95	10.8127	7.47882	2.25495		106	47.53	29.1	98.95	16.49	83.59	74.14	44.84	16.09	34.39	77.51	51.22	41.37	51.2683	26.8101	7.73942		106	22.36
108	100.92	94.03	71.97	37.85	37.53	66.2	74.31	87.18	81.66	32.87	68.452	24.5947	7.77752		108	5.69	2.74	4.94	12.05	8.03	24.48	8.07	12.02	9.11	22.48	3.95	10.3236	7.17244	2.16257		108	45.49	20.75	86.97	16.49	83.59	61.08	44.84	16.09	34.39	78.35	51.22	34.09	47.7792	25.291	7.30089		108	22.36
110	91.12	94.03	71.97	59.74	31.82	59.05	74.31	87.18	65.84	27.53	66.259	22.8644	7.23037		110	5.69	2.74	4.94	9.24	8.03	24.48	8.07	12.02	8.05	22.48	4.25	9.99909	7.15148	2.15625		110	40.51	20.75	73.99	16.49	83.59	61.08	44.84	16.09	30.18	78.35	51.22	34.09	45.9317	23.9776	6.92174		110	19.71
112	82.91	94.03	71.97	46.91	31.82	90.9	74.31	87.18	65.84	24.93	67.08	24.6142	7.7837		112	5.69	2.74	4.94	8.18	8.03	27.98	8.07	12.02	8.05	22.48	4.25	10.2209	7.91988	2.38793		112	32.54	17.44	73.99	16.49	83.59	61.08	44.84	16.09	30.18	70.4	51.22	34.09	44.3292	23.6811	6.83614		112	19.71
114	82.91	60.64	57.36	45.83	31.82	98.99	74.31	87.18	53.79	21.87	61.47	24.6345	7.79013		114	5.69	2.74	4.94	6.85	8.03	27.98	8.07	12.02	8.05	22.48	4.25	10.1	7.96418	2.40129		114	30.09	17.44	73.99	10.22	75.78	61.08	44.84	16.09	30.18	70.4	31.29	34.09	41.2908	23.5109	6.78702		114	19.71
116	82.91	60.64	57.36	45.83	26.49	88.45	73.1	62.61	53.79	21.87	57.305	21.7654	6.88284		116	5.69	2.74	4.94	6.85	8.03	27.98	8.07	12.02	8.05	17.2	4.25	9.62	7.2725	2.19274		116	23.49	17.44	67.18	10.22	75.78	45.95	44.84	16.09	22.43	52.73	31.29	34.09	36.7942	20.8372	6.01518		116	19.71
118	85.68	60.64	57.36	38.92	23.11	78.75	73.1	62.61	53.79	21.87	55.583	21.8567	6.91169		118	5.69	2.74	4.94	6.85	3.27	27.98	8.07	9.16	8.05	17.2	4.25	8.92727	7.4556	2.24795		118	23.49	17.44	56.44	10.22	75.78	45.95	44.84	16.09	22.43	52.73	31.29	34.09	35.8992	19.6078	5.66029		118	19.71
120	85.68	60.64	65.96	28.87	19.58	78.75	54.85	62.61	51.18	19.68	52.78	23.2507	7.35252		120	5.69	2.74	4.94	6.85	3.27	27.98	8.07	9.16	8.05	13.32	4.25	8.57455	7.1088	2.14338		120	23.49	17.44	56.44	10.22	60.71	38.05	44.84	16.09	22.43	38.89	24.08	34.09	32.2308	16.0694	4.63883		120	19.71
121	70.9	60.64	65.96	24.34	16.92	78.75	41.72	62.61	51.18	19.02	49.204	22.5251	7.12306		121	5.69	2.74	4.94	6.85	3.27	27.98	8.07	9.16	8.05	10.96	4.25	8.36	6.9858	2.1063		121	18.82	14.23	56.44	10.22	60.71	38.05	44.84	16.09	17.69	25.27	24.08	34.09	30.0442	16.818	4.85493		121	14.71
122	70.9	60.64	65.96	20.36	29.21	84.56	36.47	62.61	37.98	14.66	48.335	23.6118	7.46669		122	5.69	2.74	4.94	6.85	3.27	14.31	8.07	9.16	8.05	9.85	4.25	7.01636	3.37748	1.01835		122	16.42	14.23	56.44	10.22	60.71	19.61	44.84	16.09	17.69	17.86	19.46	34.09	27.305	17.3933	5.021		122	14.71
123	83.22	45.01	50.72	17.48	29.21	84.56	29.84	58.61	37.98	12.45	44.908	24.9197	7.88029		123	5.69	2.74	4.94	6.85	3.27	14.31	8.07	9.16	8.05	9.85	4.25	7.01636	3.37748	1.01835		123	12.18	14.23	51.38	10.22	60.71	15.55	44.84	16.09	17.69	17.86	19.46	34.09	26.1917	17.1435	4.94892		123	14.71
124	65.08	45.01	50.72	16.5	26.89	75.6	25.44	58.61	37.98	8.75	41.058	21.8283	6.90272		124	5.69	2.74	4.94	6.85	3.27	8.23	8.07	9.16	8.05	9.85	4.25	6.46364	2.42877	0.732301
125	65.08	45.01	50.72	16.5	20.14	75.6	20.2	37.74	38.89	6.84	37.672	22.1781	7.01334		125	5.69	2.74	4.94	6.85	3.27	8.23	8.07	9.16	8.05	9.85	4.25	6.46364	2.42877	0.732301
126	65.08	25.87	50.72	16.5	17.97	63.21	13.62	30.6	38.89	6.09	32.855	20.9357	6.62045		126	5.69	2.74	4.94	6.85	3.27	8.23	8.07	9.16	8.05	9.85	4.25	6.46364	2.42877	0.732301
127	65.08	25.87	38.62	16.5	17.97	63.21	13.62	30.6	29.33	3.57	30.437	20.324	6.42702		127	5.69	2.74	4.94	6.85	3.27	8.23	8.07	9.16	8.05	9.85	4.25	6.46364	2.42877	0.732301
128	73.49	19.5	38.62	13	13.48	63.21	13.62	24.78	23.14	3.36	28.62	23.0314	7.28317		128	5.69	2.74	4.94	6.85	3.27	8.23	8.07	9.16	8.05	9.85	4.25	6.46364	2.42877	0.732301
129	62.03	15.45	30.59	10.21	13.48	63.21	13.62	21.26	18.68	3.36	25.189	20.9669	6.63031		129	5.69	2.74	4.94	6.85	3.27	8.23	8.07	9.16	8.05	9.85	4.25	6.46364	2.42877	0.732301
130	65.99	12.54	30.59	10.04	9.84	50.91	9.39	17.13	8.49	3.36	21.828	20.9165	6.61438		130	5.69	2.74	4.94	6.85	3.27	8.23	8.07	9.16	8.05	9.85	4.25	6.46364	2.42877	0.732301
															131	5.69	2.74	4.94	6.85	3.27	8.23	8.07	9.16	8.05	9.85	4.25	6.46364	2.42877	0.732301
															132	5.69	2.74	4.94	6.85	3.27	8.23	8.07	9.16	8.05	9.85	4.25	6.46364	2.42877	0.732301
															133	5.69	2.74	4.94	6.85	3.27	8.23	8.07	9.16	8.05	9.85	4.25	6.46364	2.42877	0.732301
Fig. 2b Analyses of hypocotyl length in 4-day-old seedlings grown in darkness
Experiment 1											Experiment 2 (independent repetition) 5 days old seedlings
	wild-typeI	syac1-3	wild-typeII	syac1-5	wild-type III	SYAC1-GFPox						wild-type I	syac1-3	wild-type II	syac1-5	SYAC1-GFPox
seedling	Hypocotyl length (cm)										seedling	Hypocotyl length (cm)
1	0.36	0.48	0.31	0.43	0.57	0.15					1	1.06	1.38	1.19	1.14	0.81
2	0.5	0.59	0.39	0.44	0.54	0.19					2	1.07	1.36	1.21	1.34	0.5
3	0.64	0.6	0.31	0.73	0.51	0.16					3	1.27	1.37	1.26	1.09	0.48
4	0.36	0.42	0.52	0.54	0.53	0.14					4	0.88	1.38	1.52	1.59	0.72
5	0.46	0.72	0.25	0.39	0.68	0.15					5	0.94	1.51	1.2	1.14	0.61
6	0.48	0.42	0.45	0.37	0.47	0.15					6	1.04	1.3	1.17	1.25	0.57
7	0.49	0.48	0.3	0.51	0.52	0.13					7	1.18	1.33	1.22	1.02	0.58
8	0.38	0.39	0.45	0.4	0.61	0.13					8	0.93	1.42	1.1	1.25	0.62
9	0.42	0.61	0.45	0.59	0.46	0.1					9	1	1.45	1.22	1.23	0.7
10	0.33	0.62	0.34	0.37	0.48	0.22					10	0.84	1.49	1.2	1.22	0.72
11	0.46	0.57	0.32	0.39	0.5	0.1					11	1.19	1.7	1.12	1.15	0.63
12	0.5	0.61	0.32	0.39	0.62	0.14					12	0.74	1.36	1.15	1.26	0.44
13	0.43	0.52	0.41	0.45	0.54	0.12					13	1.06	1.26	1.12	1.26	0.46
14	0.57	0.55	0.46	0.58	0.43	0.1					14	0.98	1.43	1.01	1.23	0.65
15		0.43	0.42	0.82	0.45	0.1					15	1.07	1.45	1.19	1.31	0.55
16				0.34	0.49	0.1					16	0.87	1.48	1.25	1.28	0.57
17					0.42	0.14					17	1.01	1.53	0.54	1.38	0.57
18					0.41	0.17					18	0.93	1.46	1.39	1.38	0.46
19					0.44	0.14					19	1.2	1.52	1.21	1.3	0.89
20					0.43	0.11					20	1.31	1.31	1.18	1.28	0.75
21					0.38						21	0.95	1.39	1.27	1.21	0.73
											22	1.07	1.59	1.19	1.36	0.69
											23	0.86	1.47	1.19	1.28	0.61
											24	1.07	1.33	1.36	1.47	0.64
											25	0.79	1.37	1.05	1.17	0.61
											26	1.26	1.4	1.27	1.25	0.55
											27	1.22	1.36	1.37	1.41	0.66
											28	1.32	1.5	1.19	1.47	0.58
											29	0.93	1.49	0.82	1.47	0.72
												0.88	1.45	1.11	1.39	0.76
	wild-typeI	syac1-3	wild-typeII	syac1-5	wild-type III	SYAC1-GFPox						wild-type I	syac1-3	wild-type II	syac1-5	SYAC1-GFPox
average	0.455714	0.534	0.38	0.48375	0.499048	0.137					average	1.03067	1.428	1.17567	1.286	0.627667
st.dev	0.0852791	0.0949285	0.078011	0.137592	0.0762171	0.032298					st.dev	0.157566	0.0930109	0.1728	0.124917	0.108045
st.error	0.0227918	0.0245104	0.0201424	0.0343981	0.0166319	0.00722204					st.error	0.0287675	0.0169814	0.0315488	0.0228065	0.0197262
Relative hypocotyl length (% wild-type)											Relative hypocotyl length (% wild-type)
mock	100	117.179	100	127.303	100	27.4523						100	138.551	100	109.385	53.3881
st.dev	18.7133	20.8307	20.5292	36.2085	15.2725	6.47192					st.dev	15.2878	9.02435	14.6981	10.6252	9.19009
st.error	5.00134	5.37847	5.30062	9.05213	3.33274	1.44716					st.error	2.79116	1.64761	2.68349	1.93988	1.67787
t-test		0.0269957		0.0155998		1.14421e-10					t-test		8.82809e-16		0.0064939	1.46218e-19
Fig. 2c Analyses of root length in 5-day-old seedlings grown on light
	wild-type	syac1-3	wild-type II	syac1-5	SYAC1::GFPox
seedling	Root length (cm)
1	1.04	1.28	1.483	1.46	0.55
2	1	1	1.327	1.547	0.46
3	0.95	1.03	1.486	1.623	0.51
4	0.99	0.96	1.499	1.321	0.44
5	1.23	1.24	1.314	1.541	0.45
6	0.92	1.21	1.782	1.478	0.46
7	1.1	1.31	1.659	1.208	0.52
8	1.29	1.12	1.629	1.422	0.53
9	1.21	1.06	1.473	1.588	0.49
10	1.04	1.33	1.714	1.678	0.53
average	1.077	1.154	1.5366	1.4866	0.494
st.dev	0.126495	0.136805	0.1562	0.142253	0.0392145
st.error	0.0400014	0.0432615	0.0493948	0.0449845	0.0124007
Relative root length
mock	100	107.149	100	96.7461	32.1489
st.dev	11.7452	12.7024	10.1653	9.25768	2.55203
st.error	3.71415	4.01685	3.21455	2.92753	0.807023
t-test		0.207817		0.463969	1.41755e-09
Fig. 2d Analysis of root sensitivity to long-term treatment with hormones. Wild-type and syac1 mutant seedlings were grown for 5 days on cytokinin (10 µM), auxin (1 µM) and on both hormones together
	wild-type I					syac1-3					wild-type II					syac1-5					Summary table
	mock	cytokinin	auxin	cyt/aux		mock	cytokinin	auxin	cyt/aux		mock	cytokinin	auxin	cyt/aux		mock	cytokinin	auxin	cyt/aux		Relative root length
seedling	root length					root length					root length					root length						mock	cytokinin	auxin	cyt/aux
1	1.693	1.224	1.284	0.958		1.573	1.269	1.261	1.071		1.483	0.953	1.345	0.958		1.46	0.788	1.069	0.985		wild-type I	100	100	100	100
2	1.478	1.204	1.208	1.084		1.212	0.89	1.133	0.936		1.327	0.976	1.209	0.78		1.547	0.869	1.005	0.682		syac1-3	91.3762	90.6223	94.1942	99.6308
3	1.792	0.944	1.36	0.97		1.669	1.184	1.383	0.96		1.486	0.992	1.366	0.993		1.623	0.833	1.355	0.881		wild-type II	100	100	100	100
4	1.206	1.161	1.341	0.929		1.356	1.022	1.169	0.973		1.499	0.972	1.22	0.842		1.321	0.902	1.163	0.739		syac1-5	96.7461	90.3835	92.9363	88.3444
5	1.376	0.936	1.411	0.96		1.292	1.058	1.156	1.078		1.314	0.912	1.124	0.916		1.541	1.369	1.196	0.838
6	1.427	1.52	1.255	0.791		1.173	0.883	1.285	1.08		1.782	0.878	1.351	0.888		1.478	0.873	1.286	0.886		st.error
7	1.467	1.05	1.412	0.917		1.323	0.828	1.349	0.916		1.659	0.962	1.275	1.011		1.208	0.683	1.168	0.829			mock	cytokinin	auxin	cyt/aux
8	1.604	0.965	1.488	1.26		1.341	1.161	1.241	0.89		1.629	0.927	1.225	0.972		1.422	0.763	1.02	0.884		wild-type I	3.75582	5.33295	3.11414	4.23968
9	1.358	1.374	1.144	0.845		1.447	0.955	0.982	0.881		1.473	1.343	1.185	0.962		1.588	1.191	1.196	0.735		syac1-3	3.20146	4.05694	2.84974	2.51091
10	1.662	1.064	1.084	1.038		1.378	1.119	1.274	0.931		1.714	1.203	1.158	0.841		1.678	0.874	1.12	0.636		wild-type II	3.21455	4.54706	2.15555	2.63208
																					syac1-5	2.92753	6.48766	2.80655	3.73451
average	1.5063	1.1442	1.2987	0.9752		1.3764	1.0369	1.2233	0.9716		1.5366	1.0118	1.2458	0.9163		1.4866	0.9145	1.1578	0.8095
stdev	0.178902	0.192961	0.127893	0.130746		0.152496	0.146791	0.117035	0.0774327		0.1562	0.145488	0.0849193	0.0762671		0.142253	0.207579	0.110566	0.108211
stderror	0.0565739	0.0610196	0.0404434	0.0413454		0.0482236	0.0464195	0.0370096	0.0244864		0.0493948	0.0460072	0.0268538	0.0241178		0.0449845	0.0656422	0.034964	0.0342193
Relative root length
to wild type	100	100	100	100		91.3762	90.6223	94.1942	99.6308		100	100	100	100		96.7461	90.3835	92.9363	88.3444
st.dev	11.8769	16.8643	9.84779	13.4071		10.1239	12.8292	9.01168	7.94019		10.1653	14.3791	6.81645	8.32338		9.25768	20.5158	8.8751	11.8096
st.error	3.75582	5.33295	3.11414	4.23968		3.20146	4.05694	2.84974	2.51091		3.21455	4.54706	2.15555	2.63208		2.92753	6.48766	2.80655	3.73451
t-test						0.0980277	0.179847	0.186022	0.941295							0.463969	0.242295	0.062321	0.0212304
Fig. 2e Analysis of root sensitivity to transient treatments with hormones. Wild-type and syac1 (5-day-old) were transferred for 6 hours on hormone free or with auxin (0,05 µM), cytokinin (0,1 µM) or auxin plus cytokinin supplemented media
Experiment 1
	wild-type													syac1-5													pS:gS:GFP syac1-3													syac1-3
	mock			cytokinin			auxin			cyt/aux				mock			cytokinin			auxin			cyt/aux				mock			cytokinin			auxin			cyt/aux				mock			cytokinin			auxin			cyt/aux
	root length			root length			root length			root length				root length			root length			root length							root length			root length			root length			root length
Time after treatment	0h	6h	diff 6h	0h	6h	diff 6h	0h	6h	diff 6h	0h	6h	diff 6h		0h	6h	diff 6h	0h	6h	diff 6h	0h	6h	diff 6h	0h	6h	diff 6h		0h	6h	diff 6h	0h	6h	diff 6h	0h	6h	diff 6h	0h	6h	diff 6h		0h	6h	diff 6h	0h	6h	diff 6h	0h	6h	diff 6h	0h
1	0.89	0.97	0.08	0.7	0.81	0.11	1.2	1.31	0.11	0.98	1.01	0.03		0.85	0.94	0.09	0.9	0.94	0.04	1.18	1.23	0.05	1.11	1.2	0.09		1.01	1.06	0.05	0.96	1.04	0.08	1.08	1.15	0.07	0.97	1.02	0.05		1.31	1.42	0.11	1.51	1.59	0.08	1.27	1.4	0.13	1.47
2	1.04	1.16	0.12	0.72	0.78	0.06	0.98	1.09	0.11	0.99	1.02	0.03		1.05	1.18	0.13	0.94	1.06	0.12	0.89	1	0.11	1.09	1.21	0.12		1.07	1.15	0.08	0.88	0.97	0.09	1.26	1.36	0.1	0.95	0.99	0.04		1.36	1.46	0.1	1	1.02	0.02	1.41	1.5	0.09	1.75
3	0.79	0.95	0.16	0.69	0.76	0.07	0.91	1.04	0.13	0.96	1.04	0.08		0.86	0.98	0.12	1.07	1.19	0.12	0.85	0.97	0.12	0.79	0.9	0.11		0.77	0.91	0.14	1.12	1.2	0.08	1.16	1.22	0.06	1.42	1.5	0.08		1.48	1.62	0.14	1.32	1.38	0.06	1.55	1.62	0.07	1.62
4	1.2	1.38	0.18	0.81	0.89	0.08	0.95	1.05	0.1	0.95	1.04	0.09		1.07	1.13	0.06	1.09	1.22	0.13	1.15	1.23	0.08	1.14	1.2	0.06		1.04	1.15	0.11	0.95	0.99	0.04	1.4	1.54	0.14	1.26	1.32	0.06		1.34	1.43	0.09	1.29	1.38	0.09	1.12	1.16	0.04	1.52
5	1.23	1.34	0.11	0.87	0.94	0.07	0.97	1.09	0.12	0.89	0.96	0.07		1.01	1.17	0.16	1.02	1.12	0.1	0.71	0.76	0.05	0.96	1.06	0.1		0.85	0.94	0.09	1.11	1.18	0.07	1.2	1.35	0.15	1.08	1.13	0.05		1.45	1.53	0.08	1.48	1.6	0.12	1.36	1.5	0.14	1.69
6	1.07	1.22	0.15	0.68	0.78	0.1	1.32	1.37	0.05	1.02	1.12	0.1		1	1.13	0.13	1.16	1.24	0.08	1.2	1.34	0.14	0.88	0.95	0.07		1.04	1.14	0.1	0.94	1.01	0.07	0.9	0.96	0.06	1.15	1.21	0.06		1.21	1.35	0.14	1.36	1.45	0.09	1.57	1.66	0.09	1.6
7	1.2	1.35	0.15	1.1	1.14	0.04	1.04	1.2	0.16	1.12	1.18	0.06		1.02	1.14	0.12	1.07	1.15	0.08	1	1.12	0.12	1.02	1.15	0.13		1	1.1	0.1	1.35	1.44	0.09	1.1	1.2	0.1	1.04	1.09	0.05		1.41	1.57	0.16	1.4	1.49	0.09	1.43	1.52	0.09	0.89
8	1.07	1.16	0.09	1.11	1.25	0.14	0.99	1.09	0.1	1.22	1.3	0.08		0.69	0.89	0.2	1.11	1.18	0.07	0.98	1.04	0.06	0.96	1.02	0.06		0.96	1.06	0.1	1.21	1.28	0.07	0.97	1.05	0.08	0.89	0.92	0.03		1	1.09	0.09	1.45	1.55	0.1	1.16	1.25	0.09	1.04
9	1.17	1.29	0.12	1	1.11	0.11	0.87	1.03	0.16	1.06	1.12	0.06		1.02	1.12	0.1	0.95	1.06	0.11	1.06	1.16	0.1	1	1.08	0.08		0.98	1.06	0.08	1.04	1.12	0.08	1.12	1.16	0.04	1.58	1.62	0.04		1.08	1.15	0.07	1.35	1.47	0.12	1.18	1.31	0.13	1.17
10	1.23	1.39	0.16	1.06	1.17	0.11	1.13	1.26	0.13	0.66	0.72	0.06		0.96	1	0.04	0.97	1.07	0.1	1.09	1.28	0.19	0.87	0.91	0.04		1.06	1.18	0.12	0.8	0.85	0.05	1.18	1.3	0.12	1.32	1.37	0.05		1.23	1.36	0.13	1.21	1.3	0.09	1.64	1.74	0.1	1.83
11	1.2	1.3	0.1	0.95	1.08	0.13	0.78	0.87	0.09	0.7	0.72	0.02		0.98	1.13	0.15	1.1	1.17	0.07				0.81	0.84	0.03		1.15	1.28	0.13	0.8	0.85	0.05	1.18	1.24	0.06	1.12	1.16	0.04		0.99	1.08	0.09	1.16	1.22	0.06	1.66	1.8	0.14	1.04
12	0.79	0.88	0.09	1.2	1.28	0.08	1.13	1.17	0.04	1.16	1.17	0.01		1.12	1.24	0.12	1.05	1.15	0.1				0.93	0.99	0.06		1.09	1.18	0.09	0.8	0.87	0.07	1.02	1.16	0.14	1.53	1.55	0.02		0.99	1.09	0.1	1.2	1.26	0.06	1.58	1.68	0.1	2.04
13	1.05	1.26	0.21	0.79	0.93	0.14	1.13	1.22	0.09	1.14	1.17	0.03		0.95	1.14	0.19	0.84	0.89	0.05				1.09	1.17	0.08		1.01	1.12	0.11	1.2	1.28	0.08	1.16	1.27	0.11	1.34	1.4	0.06		1.1	1.22	0.12	1.12	1.23	0.11	1.19	1.21	0.02	1.42
14	0.74	0.87	0.13	0.96	1.01	0.05	1.15	1.32	0.17	1.1	1.17	0.07		1.3	1.46	0.16	1.32	1.37	0.05				0.68	0.77	0.09		1.08	1.16	0.08	1.32	1.4	0.08	1.16	1.24	0.08	1.32	1.39	0.07		1.51	1.67	0.16	1.67	1.76	0.09	1.16	1.28	0.12	1.67
15	0.86	0.95	0.09	1.03	1.1	0.07	1.06	1.16	0.1	0.94	0.95	0.01		1.01	1.15	0.14	0.81	0.86	0.05				1.03	1.12	0.09		1.3	1.38	0.08	1.06	1.13	0.07	1.09	1.19	0.1	0.88	0.91	0.03		0.82	0.88	0.06	1.61	1.72	0.11	1.63	1.73	0.1	1.65
16	0.63	0.7	0.07	1.1	1.17	0.07	0.95	1.09	0.14	1.09	1.16	0.07		0.69	0.86	0.17	0.63	0.74	0.11				0.93	1	0.07		1.08	1.21	0.13	0.96	1.04	0.08	1.49	1.58	0.09	1.37	1.46	0.09		1.09	1.17	0.08	1.5	1.53	0.03	1.59	1.67	0.08	1.5
17	1.12	1.2	0.08	1.13	1.28	0.15	0.78	0.94	0.16	1.35	1.36	0.01		0.96	1.06	0.1	0.98	0.98	0				1.04	1.09	0.05		1.15	1.26	0.11	1.26	1.35	0.09	1.25	1.34	0.09	0.95	0.99	0.04		0.98	1.1	0.12	1.41	1.55	0.14	1.95	2.15	0.2	1.52
18	1.27	1.42	0.15	1.1	1.18	0.08	1.03	1.15	0.12	1.27	1.35	0.08		1.27	1.34	0.07	1.05	1.12	0.07				0.97	1.08	0.11		1.03	1.17	0.14	1.15	1.25	0.1	1.51	1.56	0.05	0.65	0.71	0.06		1.3	1.4	0.1	1.66	1.69	0.03	1.54	1.66	0.12	1.28
19	1.07	1.22	0.15	1.17	1.27	0.1	1.26	1.39	0.13	0.91	0.92	0.01		0.8	0.95	0.15	1	1.08	0.08				1	1.06	0.06		1.03	1.09	0.06	1.13	1.23	0.1	1.53	1.65	0.12	1.56	1.62	0.06		1.44	1.59	0.15	1.45	1.51	0.06	1.54	1.69	0.15	1.01
20	1.1	1.18	0.08	0.79	0.87	0.08	1.25	1.35	0.1	0.86	0.89	0.03		0.88	0.93	0.05	1.16	1.19	0.03				1.13	1.22	0.09					0.91	0.97	0.06	1.12	1.24	0.12	0.84	0.94	0.1		1.08	1.19	0.11	1.41	1.48	0.07	1	1.07	0.07	1.06
21	1.14	1.27	0.13	0.87	1	0.13	1.18	1.33	0.15	0.81	0.87	0.06		0.8	0.93	0.13	1.05	1.17	0.12				0.97	1.05	0.08								1.38	1.48	0.1	1.68	1.75	0.07					1.52	1.57	0.05	1.01	1.1	0.09
22	0.93	1.07	0.14	0.77	0.82	0.05	1.08	1.27	0.19	1.19	1.26	0.07		1.03	1.15	0.12	0.92	1.02	0.1				0.96	1.04	0.08											1.43	1.5	0.07					1.1	1.15	0.05
23	1.12	1.18	0.06	1.08	1.18	0.1	1.47	1.56	0.09					0.89	1.02	0.13							1.04	1.12	0.08											1.25	1.32	0.07					1.08	1.13	0.05
24	1.16	1.22	0.06	1.03	1.11	0.08	1.18	1.24	0.06					1.02	1.1	0.08																				1.09	1.11	0.02
25	1.15	1.26	0.11	0.83	0.89	0.06	1.29	1.4	0.11
26	0.87	0.99	0.12	1.14	1.23	0.09	1.1	1.16	0.06
							0.92	1.02	0.1
Average	1.04192	1.16077	0.118846	0.949231	1.03962	0.0903846	1.07778	1.19148	0.113704	1.01682	1.06818	0.0513636		0.967917	1.08917	0.12125	1.00864	1.08955	0.0809091	1.011	1.113	0.102	0.973913	1.05348	0.0795652		1.03684	1.13684	0.1	1.0475	1.1225	0.075	1.20286	1.29714	0.0942857	1.19458	1.24917	0.0545833		1.2085	1.3185	0.11	1.35913	1.43609	0.0769565	1.40667	1.50952	0.102857	1.4385
st. dev	0.173598	0.184887	0.0384007	0.167712	0.174321	0.030263	0.165165	0.158107	0.0373289	0.175265	0.18007	0.0289984		0.148792	0.14243	0.0418395	0.141801	0.142243	0.033934	0.157935	0.173912	0.0441714	0.113608	0.120363	0.0247677		0.110858	0.109952	0.0253859	0.170815	0.180493	0.0160591	0.172862	0.179726	0.0309146	0.269201	0.273367	0.0204257		0.202284	0.220795	0.0293795	0.188461	0.197547	0.0318283	0.250646	0.272589	0.039261	0.315699
st. error	0.0340453	0.0362594	0.007531	0.0328911	0.0341872	0.00593505	0.031786	0.0304276	0.00718395	0.0373667	0.038391	0.00618249		0.030372	0.0290733	0.00854045	0.0302321	0.0303263	0.00723475	0.0499433	0.054996	0.0139682	0.0236889	0.0250975	0.00516442		0.0254325	0.0252248	0.00582393	0.0381953	0.0403594	0.00359092	0.0377217	0.0392194	0.00674613	0.0549505	0.0558009	0.00416938		0.045232	0.0493712	0.00656947	0.0392967	0.0411914	0.00663667	0.0546954	0.0594838	0.00856746	0.0705925
Summary table: Root length increase in 6 hours (cm)
	wild-type				syac1-5					pS:gS:GFP syac1-3				syac1-3
	mock	cytokinin	auxin	cyt/aux	mock	cytokinin	auxin	cyt/aux		mock	cytokinin	auxin	cyt/aux	mock	cytokinin	auxin	cyt/aux
1	0.08	0.11	0.11	0.03	0.09	0.04	0.05	0.09		0.05	0.08	0.07	0.05	0.11	0.08	0.13	0.05
2	0.12	0.06	0.11	0.03	0.13	0.12	0.11	0.12		0.08	0.09	0.1	0.04	0.1	0.02	0.09	0.12
3	0.16	0.07	0.13	0.08	0.12	0.12	0.12	0.11		0.14	0.08	0.06	0.08	0.14	0.06	0.07	0.14
4	0.18	0.08	0.1	0.09	0.06	0.13	0.08	0.06		0.11	0.04	0.14	0.06	0.09	0.09	0.04	0.1
5	0.11	0.07	0.12	0.07	0.16	0.1	0.05	0.1		0.09	0.07	0.15	0.05	0.08	0.12	0.14	0.11
6	0.15	0.1	0.05	0.1	0.13	0.08	0.14	0.07		0.1	0.07	0.06	0.06	0.14	0.09	0.09	0.13
7	0.15	0.04	0.16	0.06	0.12	0.08	0.12	0.13		0.1	0.09	0.1	0.05	0.16	0.09	0.09	0.04
8	0.09	0.14	0.1	0.08	0.2	0.07	0.06	0.06		0.1	0.07	0.08	0.03	0.09	0.1	0.09	0.08
9	0.12	0.11	0.16	0.06	0.1	0.11	0.1	0.08		0.08	0.08	0.04	0.04	0.07	0.12	0.13	0.07
10	0.16	0.11	0.13	0.06	0.04	0.1	0.19	0.04		0.12	0.05	0.12	0.05	0.13	0.09	0.1	0.11
11	0.1	0.13	0.09	0.02	0.15	0.07		0.03		0.13	0.05	0.06	0.04	0.09	0.06	0.14	0.06
12	0.09	0.08	0.04	0.01	0.12	0.1		0.06		0.09	0.07	0.14	0.02	0.1	0.06	0.1	0.08
13	0.21	0.14	0.09	0.03	0.19	0.05		0.08		0.11	0.08	0.11	0.06	0.12	0.11	0.02	0.11
14	0.13	0.05	0.17	0.07	0.16	0.05		0.09		0.08	0.08	0.08	0.07	0.16	0.09	0.12	0.12
15	0.09	0.07	0.1	0.01	0.14	0.05		0.09		0.08	0.07	0.1	0.03	0.06	0.11	0.1	0.08
16	0.07	0.07	0.14	0.07	0.17	0.11		0.07		0.13	0.08	0.09	0.09	0.08	0.03	0.08	0.07
17	0.08	0.15	0.16	0.01	0.1	0		0.05		0.11	0.09	0.09	0.04	0.12	0.14	0.2	0.06
18	0.15	0.08	0.12	0.08	0.07	0.07		0.11		0.14	0.1	0.05	0.06	0.1	0.03	0.12	0.04
19	0.15	0.1	0.13	0.01	0.15	0.08		0.06		0.06	0.1	0.12	0.06	0.15	0.06	0.15	0.06
20	0.08	0.08	0.1	0.03	0.05	0.03		0.09			0.06	0.12	0.1	0.11	0.07	0.07	0.1
21	0.13	0.13	0.15	0.06	0.13	0.12		0.08				0.1	0.07		0.05	0.09
22	0.14	0.05	0.19	0.07	0.12	0.1		0.08					0.07		0.05
23	0.06	0.1	0.09		0.13			0.08					0.07		0.05
24	0.06	0.08	0.06		0.08								0.02
25	0.11	0.06	0.11
26	0.12	0.09	0.06
			0.1
Average	0.118846	0.0903846	0.114231	0.0513636	0.12125	0.0809091	0.102	0.0795652		0.1	0.075	0.0942857	0.0545833	0.11	0.0769565	0.102857	0.0865
st. dev	0.0384007	0.030263	0.0379656	0.0289984	0.0418395	0.033934	0.0441714	0.0247677		0.0253859	0.0160591	0.0309146	0.0204257	0.0293795	0.0318283	0.039261	0.0303098
st. error	0.007531	0.00593505	0.00744566	0.00618249	0.00854045	0.00723475	0.0139682	0.00516442		0.00582393	0.00359092	0.00674613	0.00416938	0.00656947	0.00663667	0.00856746	0.00677748
	mock	cytokinin	auxin	cyt/aux						mock	cytokinin	auxin	cyt/aux
ttest wild-type compared to syac1-5	0.833719	0.316975	0.452182	0.00112675					ttest pS:gS:GFP syac1-3 compared to syac1-3	0.262069	0.797005	0.436733	0.000335631
Experiment 2 (independet repetition)
	wild-type													syac1-5													pS:gS:GFP syac1-3													syac1-3
	mock			cytokinin			auxin			cyt/aux				mock			cytokinin			auxin			cyt/aux				mock			cytokinin			auxin			cyt/aux				mock			cytokinin			auxin			cyt/aux
	root length			root length			root length			root length				root length			root length			root length			root length				root length			root length			root length			root length				root length			root length			root length			root length
	0h	6h	diff 6h	0h	6h	diff 6h	0h	6h	diff 6h	0h	6h	diff 6h		0h	6h	diff 6h	0h	6h	diff 6h	0h	6h	diff 6h	0h	6h	diff 6h		0h	6h	diff 6h	0h	6h	diff 6h	0h	6h	diff 6h	0h	6h	diff 6h		0h	6h	diff 6h	0h	6h	diff 6h	0h	6h	diff 6h	0h
1	3.19	3.45	0.26	2.7	2.87	0.17	2.88	3.03	0.15	2.29	2.33	0.04		3.52	3.75	0.23	1.71	1.78	0.07	1.95	2.07	0.12	2.07	2.18	0.11		2.07	2.25	0.18	2.09	2.2	0.11	1.68	1.81	0.13	2.33	2.43	0.1		2.31	2.52	0.21	2.7	2.87	0.17	2.69	2.84	0.15	2.86
2	2.74	2.9	0.16	2.74	2.88	0.14	2.86	3.01	0.15	3.02	3.09	0.07		2.96	3.19	0.23	1.54	1.65	0.11	1.8	1.94	0.14	3.22	3.3	0.08		1.76	1.87	0.11	1.92	2	0.08	2.28	2.38	0.1	2.25	2.32	0.07		2.59	2.8	0.21	2.27	2.37	0.1	2.87	2.98	0.11	2.1
3	2.67	2.88	0.21	2.66	2.8	0.14	2.99	3.14	0.15	3	3.11	0.11		3.03	3.27	0.24	2.23	2.33	0.1	1.85	1.96	0.11	3.13	3.26	0.13		2.01	2.12	0.11	1.88	1.97	0.09	1.98	2.13	0.15	1.79	1.86	0.07		2.56	2.8	0.24	2.07	2.14	0.07	2.75	2.86	0.11	2.68
4	2.57	2.74	0.17	2.04	2.15	0.11	2.9	3.08	0.18	2.12	2.19	0.07		2.97	3.17	0.2	2.23	2.36	0.13	2.42	2.55	0.13	2.49	2.6	0.11		1.92	2.03	0.11	1.92	2.02	0.1	1.93	2.05	0.12	1.92	1.99	0.07		2.42	2.61	0.19	2.02	2.07	0.05	2.25	2.39	0.14	3.43
5	2.09	2.19	0.1	2.75	2.92	0.17	2	2.11	0.11	2.23	2.32	0.09		2.23	2.43	0.2	2.22	2.34	0.12	2.19	2.34	0.15	2.21	2.29	0.08		2.48	2.66	0.18	2.35	2.47	0.12	1.87	1.99	0.12	1.99	2.07	0.08		2.65	2.82	0.17	2.23	2.37	0.14	2.91	3.06	0.15	2.14
6	2.04	2.15	0.11	2.5	2.66	0.16	2.78	2.94	0.16	2.42	2.49	0.07		2.84	3.06	0.22	2.36	2.53	0.17	1.88	1.96	0.08	2.59	2.71	0.12		1.88	2.02	0.14	1.93	2.06	0.13	2.08	2.24	0.16	2.56	2.64	0.08		3.08	3.34	0.26	2.38	2.58	0.2	2.37	2.53	0.16	2.93
7	3.43	3.74	0.31	2.24	2.38	0.14	3.02	3.23	0.21	2.5	2.56	0.06		1.9	2.1	0.2	2.77	2.96	0.19	1.39	1.51	0.12	2.41	2.52	0.11		2.23	2.39	0.16	2.35	2.5	0.15	1.9	2.01	0.11	1.96	2.06	0.1		3.41	3.64	0.23	1.67	1.72	0.05	2.12	2.24	0.12	2.59
8	2.87	3.06	0.19	2.08	2.22	0.14	2.61	2.75	0.14	2.96	3.04	0.08		2.9	3.11	0.21	1.72	1.79	0.07	3.46	3.66	0.2	2.69	2.83	0.14					2.18	2.29	0.11	1.84	1.97	0.13					2.13	2.26	0.13	2.81	2.99	0.18	1.65	1.74	0.09
9	3.44	3.64	0.2	2.68	2.87	0.19	2.75	2.94	0.19	2.49	2.55	0.06		3.22	3.46	0.24	2.98	3.19	0.21	3.31	3.52	0.21	3.03	3.12	0.09					2.19	2.34	0.15	2.13	2.28	0.15					2.09	2.25	0.16	1.84	1.93	0.09	1.73	1.79	0.06
10	3.42	3.59	0.17	1.77	1.88	0.11	2.92	3.1	0.18	2.69	2.81	0.12					1.7	1.83	0.13	2.29	2.43	0.14	2.06	2.14	0.08
11				2.55	2.72	0.17	2.49	2.58	0.09	2.31	2.39	0.08					2.21	2.33	0.12				2.33	2.43	0.1
Average	2.846	3.034	0.188	2.42818	2.57727	0.149091	2.74545	2.90091	0.155455	2.54818	2.62545	0.0772727		2.84111	3.06	0.218889	2.15182	2.28091	0.129091	2.254	2.394	0.14	2.56636	2.67091	0.104545		2.05	2.19143	0.141429	2.09	2.20556	0.115556	1.96556	2.09556	0.13	2.11429	2.19571	0.0814286		2.58222	2.78222	0.2	2.22111	2.33778	0.116667	2.37111	2.49222	0.121111	2.67571
st. dev	0.525129	0.574499	0.0632104	0.339465	0.35953	0.0254773	0.293474	0.319389	0.0347458	0.323506	0.333238	0.0228433		0.491616	0.503761	0.0169148	0.457358	0.495731	0.0450454	0.662541	0.696694	0.0394405	0.411297	0.415342	0.0206706		0.241247	0.266548	0.0323669	0.18735	0.204702	0.0245515	0.177208	0.178473	0.02	0.272572	0.275974	0.0134519		0.430894	0.461432	0.0415331	0.373512	0.422516	0.0574456	0.473457	0.493831	0.0325747	0.464286
st. error	0.16606	0.181672	0.0199889	0.102352	0.108402	0.00768168	0.0884859	0.0962993	0.0104763	0.0975408	0.100475	0.00688753		0.163872	0.16792	0.00563827	0.137899	0.149468	0.0135817	0.209514	0.220314	0.0124722	0.124011	0.12523	0.00623241		0.0911827	0.100746	0.0122336	0.06245	0.0682339	0.00818384	0.0590694	0.0594912	0.00666667	0.103022	0.104309	0.00508432		0.143631	0.153811	0.0138444	0.124504	0.140839	0.0191485	0.157819	0.16461	0.0108582	0.175484
				mock	cytokinin	auxin	cyt/aux																									mock	cytokinin	auxin	cyt/aux
ttest wild-type compared to syac1-5				0.16658	0.218413	0.355226	0.00822557																			ttest pS:gS:GFP syac1-3 compared to syac1-3						0.00681399	0.958419	0.497439	0.00678143
Experiment 3 (independent repetition)
	wild-type													syac1-5													pS:gS:GFP syac1-3													syac1-3
	mock			cytokinin			auxin			cyt/aux				mock			cytokinin			auxin			cyt/aux				mock			cytokinin			auxin			cyt/aux				mock			cytokinin			auxin			cyt/aux
	root length			root length			root length			root length				root length			root length			root length			root length				root length			root length			root length			root length				root length			root length			root length			root length
	0h	6h	diff 6h	0h	6h	diff 6h	0h	6h	diff 6h	0h	6h	diff 6h		0h	6h	diff 6h	0h	6h	diff 6h	0h	6h	diff 6h	0h	6h	diff 6h		0h	6h	diff 6h	0h	6h	diff 6h	0h	6h	diff 6h	0h	6h	diff 6h		0h	6h	diff 6h	0h	6h	diff 6h	0h	6h	diff 6h	0h
1	2.3	2.51	0.21	2.78	2.92	0.14	2.49	2.67	0.18	1.98	2.07	0.09		2.87	3.15	0.28	2.96	3.18	0.22	2.62	2.81	0.19	2.93	3.1	0.17		2.42	2.62	0.2	2.13	2.28	0.15	1.86	1.98	0.12	2.2	2.3	0.1		2.77	3.04	0.27	2.45	2.59	0.14	2.28	2.44	0.16	2.53
2	2.59	2.79	0.2	2.79	2.95	0.16	1.99	2.13	0.14	2.22	2.29	0.07		2.98	3.25	0.27	2.86	3.05	0.19	3.08	3.3	0.22	2.87	2.95	0.08		2.25	2.45	0.2	2.19	2.32	0.13	2.02	2.19	0.17	2.46	2.55	0.09		2.28	2.44	0.16	2.71	2.89	0.18	2.49	2.65	0.16	2.7
3	2.65	2.87	0.22	2.52	2.67	0.15	2.18	2.31	0.13	1.88	1.94	0.06		3.23	3.48	0.25	2.59	2.74	0.15	2.26	2.41	0.15	2.16	2.26	0.1		2.41	2.65	0.24	2	2.12	0.12	2.02	2.16	0.14	2.2	2.25	0.05		2.53	2.72	0.19	2.65	2.84	0.19	2.3	2.49	0.19	2.75
4	2.14	2.33	0.19	2.45	2.61	0.16	2.55	2.72	0.17	1.78	1.84	0.06		3.05	3.29	0.24	2.19	2.33	0.14	2.13	2.29	0.16	2.27	2.39	0.12		2.11	2.3	0.19	2.49	2.64	0.15	2.32	2.5	0.18	2.2	2.28	0.08		2.46	2.7	0.24	2.87	3.04	0.17	2.37	2.5	0.13	2.67
5	2.09	2.31	0.22	2.11	2.24	0.13	2.73	2.89	0.16	2.57	2.66	0.09		2.66	2.88	0.22	2.42	2.62	0.2	2.09	2.27	0.18	2.35	2.49	0.14		2.02	2.2	0.18	2.13	2.27	0.14	2.02	2.13	0.11	2.09	2.17	0.08		2.73	2.94	0.21	2.96	3.13	0.17	2.66	2.86	0.2	2.63
6	2.4	2.63	0.23	2.36	2.51	0.15	2.15	2.3	0.15	2.29	2.36	0.07		2.71	2.96	0.25	2.77	2.93	0.16	2.58	2.77	0.19	2.14	2.25	0.11		2.39	2.59	0.2	2.4	2.55	0.15	1.96	2.1	0.14	2.11	2.17	0.06		2.54	2.77	0.23	2.78	2.94	0.16	2.16	2.34	0.18	2.64
7	2.48	2.66	0.18	2.58	2.72	0.14	1.99	2.1	0.11	2.5	2.57	0.07		2.13	2.32	0.19	2.82	2.98	0.16	2.28	2.45	0.17	2.37	2.49	0.12		2.3	2.55	0.25	2.14	2.26	0.12	2.13	2.28	0.15	2.48	2.57	0.09		2.15	2.29	0.14	2.62	2.75	0.13	2.38	2.53	0.15	2.68
8	2.01	2.2	0.19	2.5	2.62	0.12	2.38	2.5	0.12	1.83	1.93	0.1		2.08	2.22	0.14	2.76	2.95	0.19	2.94	3.14	0.2	2.03	2.15	0.12		2.15	2.29	0.14	2.05	2.18	0.13	2.34	2.5	0.16					2.92	3.2	0.28	2.89	3.06	0.17	2.67	2.88	0.21	2.61
9	2.34	2.52	0.18	2.11	2.26	0.15	2.05	2.2	0.15	2.11	2.2	0.09		2.23	2.47	0.24	2.86	3.05	0.19	2.53	2.76	0.23	2.39	2.52	0.13					2.22	2.42	0.2	2.23	2.38	0.15					2.72	2.98	0.26	2.76	2.9	0.14				2.36
10	2.41	2.63	0.22	2.04	2.18	0.14	2.06	2.21	0.15	2.31	2.37	0.06		2.54	2.78	0.24				2.31	2.43	0.12	2.84	2.96	0.12					2.07	2.21	0.14											2.5	2.65	0.15
11	2.19	2.38	0.19	2.39	2.53	0.14	2.72	2.89	0.17	2.55	2.65	0.1		2.09	2.31	0.22				1.99	2.16	0.17	2.18	2.27	0.09																		2.77	2.92	0.15
12	2.32	2.52	0.2	2.35	2.48	0.13	2.25	2.42	0.17	1.99	2.06	0.07		2.16	2.36	0.2				1.92	2.14	0.22	2.45	2.62	0.17																		2.63	2.81	0.18
13	2.45	2.65	0.2	2.54	2.68	0.14	1.97	2.14	0.17	2.09	2.16	0.07		2.19	2.43	0.24				2.11	2.21	0.1	2.25	2.39	0.14																		2.37	2.48	0.11
14	2.27	2.48	0.21	2.39	2.54	0.15	2.45	2.57	0.12	2.13	2.21	0.08		2.5	2.71	0.21				2.38	2.57	0.19	2.7	2.79	0.09																		2.47	2.6	0.13
15	1.99	2.16	0.17	2.29	2.47	0.18	2.08	2.24	0.16	2.11	2.2	0.09		2.5	2.73	0.23							2.01	2.12	0.11																		2.28	2.43	0.15
16	2.07	2.24	0.17				2.39	2.57	0.18	2.34	2.44	0.1																															2.07	2.19	0.12
17	2.66	2.85	0.19				2.12	2.28	0.16
							2.06	2.19	0.13
Average	2.31529	2.51353	0.198235	2.41333	2.55867	0.145333	2.25611	2.40722	0.151111	2.1675	2.24687	0.079375		2.528	2.756	0.228	2.69222	2.87	0.177778	2.37286	2.55071	0.177857	2.396	2.51667	0.120667		2.25625	2.45625	0.2	2.182	2.325	0.143	2.1	2.24667	0.146667	2.24857	2.32714	0.0785714		2.56667	2.78667	0.22	2.61125	2.76375	0.1525	2.41375	2.58625	0.1725	2.61889
st. dev	0.213164	0.220254	0.0181091	0.22151	0.222802	0.0145733	0.24985	0.257997	0.0216629	0.24686	0.250911	0.0148183		0.380624	0.404454	0.0342679	0.24793	0.263154	0.0263523	0.343678	0.36129	0.0370402	0.303922	0.308584	0.0265832		0.150612	0.172704	0.0342261	0.154258	0.164806	0.0231181	0.165907	0.181728	0.0223607	0.157948	0.166805	0.0177281		0.246374	0.290474	0.0489898	0.241243	0.256564	0.0232379	0.181418	0.195371	0.0271241	0.11494
st. error	0.0516999	0.0534194	0.00439211	0.0571936	0.0575274	0.00376281	0.0588903	0.0608105	0.00510599	0.0617151	0.0627277	0.00370459		0.0982766	0.10443	0.00884792	0.0826434	0.087718	0.0087841	0.0918517	0.0965587	0.00989942	0.0784723	0.0796759	0.00686375		0.0532493	0.0610602	0.0121008	0.0487807	0.0521163	0.00731057	0.0553022	0.0605759	0.00745356	0.0596988	0.0630463	0.00670059		0.0821246	0.0968246	0.0163299	0.0603108	0.064141	0.00580948	0.064141	0.0690739	0.0095898	0.0383132
				mock	cytokinin	auxin	cyt/aux																										mock	cytokinin	auxin	cyt/aux
ttest wild-type compared to syac1-5				0.735769	0.00598477	0.0263072	2.73459e-05																			ttest pS:gS:GFP syac1-3 compared to syac1-3							0.341487	0.321542	0.0521687	0.00537378
Fig. 2f Transient induction of SYAC1 expression by estradiol (EST) triggers rapid deceleration of root growth. 5-day-old pEST:SYAC1 and wild-type seedlings transferred to mock or EST (2mM) containing medium.
Experiment 1
time after induction (h)		wild-type mock													time after induction (h)		pEST:SYAC1 mock
		Increase in root length [cm]									average	st.dev	st.error				Increase in root length [cm]									average	st.dev	st.error
		plant1	plant2	plant3	plant4	plant5	plant6	plant7	plant8	plant9							plant1	plant2	plant3	plant4	plant5	plant6	plant7	plant8	plant9
1		0.03	0.03	0.02	0.02	0.03	0.02	0.01	0.02	0.02	0.0222222	0.00666667	0.00222222		1		0.03	0.02	0.01	0.03	0.02	0.04	0.03	0.03	0.02	0.0255556	0.00881917	0.00293972
2		0.05	0.06	0.04	0.05	0.07	0.04	0.03	0.03	0.05	0.0466667	0.0132288	0.00440959		2		0.05	0.04	0.03	0.05	0.04	0.06	0.07	0.07	0.04	0.05	0.0141421	0.00471405
3		0.09	0.08	0.07	0.07	0.1	0.07	0.06	0.05	0.08	0.0744444	0.0150923	0.00503077		3		0.07	0.06	0.05	0.08	0.06	0.09	0.1	0.09	0.07	0.0744444	0.0166667	0.00555556
4		0.11	0.11	0.09	0.1	0.13	0.1	0.08	0.07	0.11	0.1	0.0180278	0.00600925		4		0.11	0.09	0.06	0.1	0.08	0.12	0.12	0.11	0.1	0.0988889	0.0196497	0.0065499
5		0.14	0.14	0.11	0.13	0.17	0.12	0.1	0.09	0.13	0.125556	0.024037	0.00801234		5		0.13	0.11	0.08	0.13	0.1	0.15	0.14	0.13	0.11	0.12	0.0217945	0.00726483
6		0.18	0.16	0.13	0.16	0.2	0.15	0.12	0.11	0.16	0.152222	0.0286259	0.00954198		6		0.16	0.13	0.11	0.16	0.12	0.16	0.18	0.16	0.13	0.145556	0.0235112	0.00783708
7		0.21	0.19	0.14	0.18	0.21	0.19	0.14	0.14	0.18	0.175556	0.0287711	0.00959038		7		0.19	0.15	0.12	0.18	0.14	0.21	0.2	0.19	0.15	0.17	0.0308221	0.010274
8		0.24	0.21	0.18	0.21	0.24	0.22	0.16	0.16	0.21	0.203333	0.0304138	0.0101379		8		0.21	0.17	0.15	0.2	0.17	0.22	0.21	0.21	0.17	0.19	0.025	0.00833333
9		0.26	0.25	0.2	0.24	0.27	0.24	0.18	0.2	0.24	0.231111	0.0305959	0.0101986		9		0.24	0.19	0.18	0.22	0.19	0.24	0.25	0.25	0.19	0.216667	0.0291548	0.00971825
10		0.29	0.28	0.22	0.26	0.28	0.28	0.21	0.21	0.25	0.253333	0.0324037	0.0108012		10		0.26	0.22	0.19	0.25	0.21	0.27	0.28	0.26	0.22	0.24	0.0308221	0.010274
11		0.32	0.3	0.24	0.28	0.31	0.3	0.25	0.23	0.3	0.281111	0.0329562	0.0109854		11		0.29	0.24	0.22	0.28	0.23	0.29	0.3	0.28	0.25	0.264444	0.0296273	0.00987577
12		0.35	0.33	0.27	0.31	0.33	0.33	0.27	0.26	0.32	0.307778	0.0327024	0.0109008		12		0.31	0.26	0.24	0.29	0.25	0.32	0.33	0.32	0.28	0.288889	0.0333333	0.0111111
13		0.37	0.36	0.29	0.33	0.36	0.35	0.28	0.28	0.34	0.328889	0.0362093	0.0120698		13		0.33	0.28	0.25	0.32	0.27	0.34	0.35	0.33	0.29	0.306667	0.035	0.0116667
14		0.39	0.38	0.31	0.34	0.37	0.38	0.31	0.3	0.37	0.35	0.0353553	0.0117851		14		0.35	0.29	0.28	0.33	0.29	0.38	0.37	0.35	0.31	0.327778	0.037006	0.0123353
15		0.42	0.42	0.33	0.37	0.39	0.41	0.33	0.32	0.41	0.377778	0.0414662	0.0138221		15		0.38	0.31	0.3	0.36	0.32	0.41	0.39	0.38	0.33	0.353333	0.03937	0.0131233
16		0.44	0.44	0.35	0.39	0.42	0.43	0.36	0.36	0.43	0.402222	0.0373423	0.0124474		16		0.4	0.33	0.32	0.38	0.33	0.43	0.42	0.4	0.35	0.373333	0.041833	0.0139443
17		0.47	0.46	0.37	0.41	0.45	0.45	0.38	0.38	0.47	0.426667	0.0415331	0.0138444		17		0.42	0.35	0.33	0.4	0.35	0.46	0.45	0.43	0.37	0.395556	0.0474634	0.0158211
18		0.48	0.5	0.39	0.43	0.46	0.48	0.41	0.4	0.49	0.448889	0.0419656	0.0139885		18		0.44	0.37	0.36	0.42	0.37	0.47	0.48	0.46	0.39	0.417778	0.0468449	0.015615
19		0.51	0.51	0.4	0.46	0.47	0.51	0.43	0.43	0.53	0.472222	0.0454911	0.0151637		19		0.47	0.4	0.38	0.43	0.4	0.5	0.51	0.48	0.41	0.442222	0.0484195	0.0161398
20		0.54	0.53	0.43	0.5	0.5	0.53	0.45	0.45	0.55	0.497778	0.0443784	0.0147928		20		0.5	0.41	0.4	0.46	0.42	0.53	0.53	0.51	0.44	0.466667	0.0519615	0.0173205
21		0.55	0.56	0.45	0.51	0.52	0.55	0.47	0.47	0.57	0.516667	0.044441	0.0148137		21		0.52	0.44	0.42	0.48	0.44	0.57	0.54	0.53	0.45	0.487778	0.0535672	0.0178557
time after induction (h)		wild-type 2mM EST													time after induction (h)		pEST:SYAC1 2mM EST
		Increase in root length [cm]									average	stdev	sterror				Increase in root length [cm]										average	stdev	sterror
		plant1	plant2	plant3	plant4	plant5	plant6	plant7	plant8	plant9				ttest			plant1	plant2	plant3	plant4	plant5	plant6	plant7	plant8	plant9	plant10				ttest
1		0.03	0.03	0.03	0.03	0.02	0.02	0.02	0.04	0.03	0.0277778	0.00666667	0.00222222	0.0961616	1		0.02	0.02	0.02	0.02	0.02	0.02	0.02	0.03	0.02	0.02	0.021	0.00316228	0.001	0.173565
2		0.05	0.06	0.05	0.04	0.05	0.05	0.05	0.06	0.06	0.0522222	0.00666667	0.00222222	0.282884	2		0.04	0.04	0.05	0.04	0.05	0.05	0.06	0.05	0.03	0.04	0.045	0.00849837	0.00268742	0.373809
3		0.08	0.09	0.07	0.07	0.07	0.08	0.08	0.09	0.07	0.0777778	0.00833333	0.00277778	0.572224	3		0.06	0.05	0.07	0.06	0.07	0.08	0.08	0.07	0.05	0.06	0.065	0.0108012	0.00341565	0.170425
4		0.1	0.11	0.09	0.09	0.1	0.12	0.11	0.12	0.1	0.104444	0.0113039	0.00376796	0.541407	4		0.08	0.07	0.08	0.07	0.08	0.1	0.11	0.09	0.07	0.08	0.083	0.0133749	0.00422953	0.061045
5		0.14	0.14	0.11	0.12	0.12	0.14	0.13	0.14	0.12	0.128889	0.0116667	0.00388889	0.714972	5		0.1	0.08	0.1	0.09	0.1	0.11	0.12	0.11	0.08	0.1	0.099	0.0128668	0.00406885	0.0258794
6		0.17	0.17	0.14	0.14	0.14	0.17	0.17	0.17	0.15	0.157778	0.0148137	0.00493789	0.614494	6		0.11	0.1	0.12	0.1	0.12	0.12	0.15	0.13	0.1	0.12	0.117	0.0156702	0.00495536	0.00831663
7		0.2	0.19	0.15	0.17	0.16	0.2	0.19	0.2	0.16	0.18	0.02	0.00666667	0.709164	7		0.13	0.11	0.14	0.11	0.14	0.15	0.18	0.15	0.11	0.14	0.136	0.0222111	0.00702377	0.015867
8		0.22	0.22	0.17	0.19	0.18	0.22	0.21	0.22	0.18	0.201111	0.0208833	0.00696109	0.859161	8		0.14	0.12	0.16	0.12	0.15	0.17	0.2	0.16	0.14	0.15	0.151	0.0237814	0.00752034	0.00299435
9		0.24	0.24	0.2	0.21	0.2	0.25	0.26	0.24	0.21	0.227778	0.0227913	0.00759711	0.796852	9		0.16	0.13	0.17	0.13	0.17	0.19	0.22	0.18	0.15	0.18	0.168	0.0274064	0.00866667	0.00171263
10		0.27	0.26	0.21	0.23	0.22	0.27	0.27	0.26	0.23	0.246667	0.0239792	0.00799305	0.627112	10		0.17	0.15	0.19	0.15	0.19	0.21	0.24	0.2	0.16	0.2	0.186	0.0287518	0.00909212	0.00112462
11		0.29	0.28	0.24	0.26	0.24	0.3	0.29	0.28	0.26	0.271111	0.0220479	0.00734931	0.461865	11		0.18	0.17	0.21	0.16	0.21	0.22	0.26	0.22	0.18	0.21	0.202	0.0297396	0.00940449	0.000274284
12		0.31	0.3	0.27	0.28	0.26	0.33	0.32	0.31	0.27	0.294444	0.0250555	0.00835183	0.346992	12		0.2	0.19	0.22	0.19	0.23	0.25	0.28	0.24	0.19	0.25	0.224	0.0313404	0.00991071	0.000455938
13		0.33	0.32	0.28	0.31	0.27	0.34	0.34	0.33	0.3	0.313333	0.0254951	0.00849837	0.309378	13		0.21	0.2	0.24	0.2	0.25	0.26	0.3	0.26	0.21	0.26	0.239	0.0331495	0.0104828	0.000497862
14		0.36	0.35	0.31	0.33	0.3	0.37	0.37	0.35	0.32	0.34	0.0259808	0.00866025	0.504769	14		0.22	0.22	0.26	0.21	0.27	0.29	0.32	0.27	0.22	0.27	0.255	0.0362859	0.0114746	0.000481679
15		0.38	0.37	0.33	0.35	0.31	0.39	0.39	0.37	0.34	0.358889	0.0280377	0.00934589	0.276554	15		0.24	0.24	0.28	0.22	0.28	0.3	0.34	0.29	0.24	0.29	0.272	0.0364539	0.0115277	0.000246828
16		0.4	0.39	0.35	0.38	0.33	0.41	0.42	0.4	0.36	0.382222	0.0299073	0.00996909	0.228656	16		0.25	0.25	0.29	0.23	0.3	0.33	0.37	0.31	0.26	0.31	0.29	0.042947	0.013581	0.000512642
17		0.42	0.41	0.38	0.39	0.35	0.43	0.45	0.42	0.38	0.403333	0.0308221	0.010274	0.196282	17		0.27	0.26	0.31	0.25	0.32	0.34	0.39	0.34	0.27	0.32	0.307	0.0442342	0.0139881	0.000650599
18		0.44	0.44	0.4	0.42	0.37	0.45	0.48	0.45	0.4	0.427778	0.0334581	0.0111527	0.256075	18		0.28	0.28	0.31	0.26	0.34	0.36	0.41	0.35	0.29	0.33	0.321	0.0458136	0.0144875	0.000300105
19		0.47	0.46	0.43	0.45	0.4	0.48	0.5	0.48	0.43	0.455556	0.0312694	0.0104231	0.380191	19		0.3	0.29	0.33	0.28	0.35	0.38	0.42	0.37	0.31	0.34	0.337	0.0442342	0.0139881	0.000143018
20		0.49	0.48	0.45	0.48	0.43	0.51	0.53	0.49	0.45	0.478889	0.0314024	0.0104675	0.314434	20		0.31	0.31	0.34	0.29	0.37	0.41	0.43	0.38	0.33	0.36	0.353	0.0454728	0.0143798	0.000117396
21		0.51	0.51	0.48	0.51	0.44	0.53	0.56	0.51	0.48	0.503333	0.0339116	0.0113039	0.485295	21		0.33	0.32	0.37	0.3	0.39	0.42	0.45	0.39	0.35	0.38	0.37	0.046188	0.0146059	0.000107014
	Fig. 2f														Fig. 2f
Experiment 2 (independent repetition)
time after induction (h)		wild-type II mock														time after induction (h)		pEST:SYAC:GFP mock
		Increase in root length [cm]										average	st.dev	st.error				Increase in root length [cm]										average	st.dev	st.error
		plant1	plant2	plant3	plant4	plant5	plant6	plant7	plant8	plant9	plant10							plant1	plant2	plant3	plant4	plant5	plant6	plant7	plant8	plant9	plant10
1		0.03	0.02	0.04	0.02	0.03	0.02	0.03	0.03	0.03		0.0277778	0.00666667	0.00222222		1		0.02	0.02	0.02	0.02	0.03	0.02	0.03	0.03	0.02	0.03	0.024	0.00516398	0.00163299
2		0.05	0.05	0.06	0.04	0.06	0.06	0.06	0.06	0.05		0.0544444	0.00726483	0.00242161		2		0.04	0.03	0.03	0.04	0.05	0.05	0.05	0.07	0.05	0.07	0.048	0.0139841	0.00442217
3		0.07	0.06	0.08	0.05	0.09	0.08	0.07	0.08	0.08		0.0733333	0.0122474	0.00408248		3		0.06	0.05	0.06	0.05	0.06	0.07	0.08	0.09	0.08	0.08	0.068	0.0139841	0.00442217
4		0.09	0.08	0.11	0.08	0.11	0.1	0.1	0.1	0.1		0.0966667	0.0111803	0.00372678		4		0.08	0.08	0.08	0.07	0.08	0.09	0.09	0.12	0.11	0.11	0.091	0.0166333	0.00525991
5		0.11	0.09	0.12	0.1	0.14	0.13	0.12	0.12	0.11		0.115556	0.0150923	0.00503077		5		0.1	0.1	0.11	0.09	0.09	0.11	0.12	0.14	0.13	0.14	0.113	0.0188856	0.00597216
6		0.13	0.11	0.14	0.12	0.16	0.14	0.14	0.15	0.14		0.136667	0.015	0.005		6		0.13	0.12	0.13	0.11	0.11	0.13	0.14	0.16	0.16	0.17	0.136	0.021187	0.00669992
7		0.15	0.13	0.17	0.13	0.18	0.17	0.16	0.17	0.16		0.157778	0.017873	0.00595767		7		0.16	0.14	0.16	0.14	0.14	0.16	0.15	0.19	0.2	0.18	0.162	0.0214994	0.00679869
8		0.17	0.14	0.19	0.16	0.21	0.19	0.18	0.19	0.18		0.178889	0.0202759	0.00675863		8		0.17	0.16	0.18	0.15	0.15	0.17	0.18	0.21	0.22	0.21	0.18	0.0253859	0.00802773
9		0.19	0.17	0.21	0.16	0.22	0.21	0.2	0.21	0.22		0.198889	0.0214735	0.00715783		9		0.19	0.17	0.21	0.17	0.17	0.19	0.2	0.22	0.24	0.23	0.199	0.0255821	0.00808977
10		0.21	0.19	0.23	0.18	0.25	0.24	0.22	0.23	0.24		0.221111	0.0236878	0.00789593		10		0.22	0.2	0.23	0.2	0.19	0.21	0.23	0.25	0.26	0.25	0.224	0.0241293	0.00763035
11		0.23	0.21	0.25	0.21	0.27	0.26	0.23	0.25	0.26		0.241111	0.0220479	0.00734931		11		0.24	0.22	0.27	0.23	0.21	0.24	0.24	0.28	0.29	0.27	0.249	0.0268535	0.00849183
12		0.25	0.23	0.27	0.22	0.29	0.28	0.26	0.28	0.28		0.262222	0.0243812	0.00812708		12		0.26	0.23	0.28	0.25	0.23	0.25	0.27	0.3	0.3	0.29	0.266	0.0263312	0.00832666
13		0.27	0.25	0.29	0.24	0.31	0.31	0.28	0.3	0.3		0.283333	0.0254951	0.00849837		13		0.28	0.25	0.31	0.27	0.25	0.28	0.29	0.32	0.32	0.31	0.288	0.0265832	0.00840635
14		0.29	0.26	0.3	0.26	0.32	0.32	0.3	0.32	0.33		0.3	0.0259808	0.00866025		14		0.3	0.26	0.33	0.29	0.26	0.29	0.3	0.34	0.35	0.33	0.305	0.0317105	0.0100277
15		0.31	0.28	0.33	0.28	0.35	0.35	0.33	0.35	0.34		0.324444	0.0283333	0.00944444		15		0.32	0.27	0.35	0.32	0.28	0.32	0.33	0.36	0.36	0.34	0.325	0.0306413	0.00968963
16		0.33	0.31	0.35	0.3	0.38	0.37	0.34	0.36	0.37		0.345556	0.0278887	0.00929622		16		0.34	0.28	0.38	0.35	0.31	0.34	0.35	0.38	0.38	0.36	0.347	0.0323351	0.0102252
17		0.36	0.32	0.36	0.32	0.41	0.37	0.36	0.38	0.39		0.363333	0.0295804	0.00986013		17		0.37	0.3	0.4	0.37	0.33	0.35	0.37	0.41	0.41	0.39	0.37	0.0355903	0.0112546
18		0.38	0.33	0.39	0.34	0.42	0.39	0.39	0.4	0.41		0.383333	0.03	0.01		18		0.39	0.32	0.41	0.4	0.35	0.37	0.39	0.43	0.43	0.41	0.39	0.0349603	0.0110554
19		0.4	0.36	0.4	0.36	0.45	0.41	0.41	0.42	0.44		0.405556	0.0308671	0.010289		19		0.41	0.33	0.44	0.42	0.37	0.39	0.42	0.46	0.45	0.43	0.412	0.0393841	0.0124544
20		0.43	0.38	0.43	0.38	0.45	0.44	0.43	0.44	0.46		0.426667	0.0282843	0.00942809		20		0.43	0.35	0.45	0.44	0.39	0.41	0.43	0.48	0.47	0.45	0.43	0.0385861	0.012202
21		0.45	0.39	0.46	0.4	0.48	0.46	0.45	0.47	0.48		0.448889	0.0325747	0.0108582		21		0.45	0.37	0.47	0.46	0.41	0.44	0.46	0.5	0.49	0.46	0.451	0.0378447	0.0119675
time after induction (h)		wild-type II 2mM EST														time after induction (h)		pEST:SYAC:GFP 2mM EST
		Increase in root length [cm]										average	st.dev	st.error				Increase in root length [cm]									average	st.dev	st.error
		plant1	plant2	plant3	plant4	plant5	plant6	plant7	plant8	plant9	plant10				ttest			plant1	plant2	plant3	plant4	plant5	plant6	plant7	plant8	plant9					ttest
1		0.02	0.03	0.02	0.02	0.02	0.02	0.02	0.02	0.02		0.0211111	0.00333333	0.00111111	0.0202139	1		0.02	0.02	0.02	0.03	0.03	0.03	0.02	0.03	0.03	0.0255556	0.00527046	0.00175682		0.525451
2		0.04	0.06	0.06	0.05	0.05	0.05	0.06	0.06	0.05		0.0533333	0.00707107	0.00235702	0.746576	2		0.05	0.04	0.05	0.06	0.06	0.06	0.05	0.05	0.06	0.0533333	0.00707107	0.00235702		0.305717
3		0.07	0.08	0.09	0.08	0.08	0.07	0.08	0.08	0.07		0.0777778	0.00666667	0.00222222	0.357312	3		0.07	0.05	0.07	0.09	0.08	0.07	0.07	0.08	0.08	0.0733333	0.0111803	0.00372678		0.369472
4		0.08	0.1	0.12	0.09	0.11	0.1	0.11	0.11	0.09		0.101111	0.012693	0.00423099	0.442247	4		0.09	0.07	0.09	0.11	0.11	0.1	0.09	0.09	0.1	0.0944444	0.0123603	0.00412011		0.613042
5		0.1	0.12	0.15	0.11	0.13	0.12	0.14	0.13	0.11		0.123333	0.0158114	0.00527046	0.301627	5		0.11	0.09	0.1	0.13	0.12	0.11	0.1	0.1	0.11	0.107778	0.0120185	0.00400617		0.478615
6		0.12	0.14	0.17	0.14	0.15	0.14	0.16	0.16	0.13		0.145556	0.015899	0.00529966	0.240206	6		0.12	0.1	0.11	0.14	0.13	0.11	0.12	0.11	0.11	0.116667	0.0122474	0.00408248		0.0266264
7		0.14	0.16	0.2	0.15	0.17	0.17	0.18	0.17	0.14		0.164444	0.0194365	0.00647884	0.459877	7		0.13	0.11	0.12	0.15	0.14	0.12	0.12	0.12	0.13	0.126667	0.0122474	0.00408248		0.000497851
8		0.16	0.17	0.22	0.17	0.18	0.19	0.21	0.2	0.16		0.184444	0.0218581	0.00728604	0.583934	8		0.14	0.11	0.13	0.16	0.15	0.13	0.13	0.12	0.13	0.133333	0.015	0.005		0.000186036
9		0.17	0.2	0.25	0.19	0.21	0.21	0.23	0.22	0.18		0.206667	0.025	0.00833333	0.489354	9		0.15	0.12	0.15	0.18	0.16	0.13	0.13	0.14	0.14	0.144444	0.0181046	0.00603488		5.62434e-05
10		0.19	0.21	0.27	0.21	0.23	0.23	0.25	0.24	0.2		0.225556	0.0255495	0.00851651	0.707013	10		0.15	0.13	0.16	0.19	0.17	0.14	0.15	0.15	0.15	0.154444	0.0174005	0.00580017		1.72628e-06
11		0.21	0.24	0.3	0.23	0.25	0.25	0.27	0.26	0.23		0.248889	0.0261937	0.00873124	0.505575	11		0.16	0.14	0.17	0.19	0.18	0.15	0.16	0.15	0.16	0.162222	0.0156347	0.00521157		3.45833e-07
12		0.24	0.26	0.31	0.25	0.27	0.27	0.29	0.28	0.24		0.267778	0.0233333	0.00777778	0.628125	12		0.17	0.14	0.19	0.19	0.19	0.17	0.17	0.17	0.16	0.172222	0.0164148	0.00547159		9.56792e-08
13		0.25	0.28	0.33	0.28	0.29	0.28	0.31	0.3	0.26		0.286667	0.0244949	0.00816497	0.78093	13		0.18	0.15	0.2	0.21	0.21	0.17	0.18	0.19	0.17	0.184444	0.0200693	0.00668977		3.38493e-08
14		0.27	0.3	0.36	0.3	0.31	0.3	0.33	0.33	0.28		0.308889	0.0275882	0.00919608	0.491783	14		0.19	0.16	0.21	0.22	0.22	0.19	0.19	0.2	0.18	0.195556	0.0194365	0.00647884		1.45208e-07
15		0.29	0.32	0.38	0.31	0.33	0.33	0.36	0.36	0.3		0.331111	0.0301846	0.0100615	0.635593	15		0.2	0.17	0.23	0.22	0.24	0.2	0.21	0.21	0.19	0.207778	0.0210819	0.00702728		3.70605e-08
16		0.32	0.34	0.41	0.33	0.35	0.35	0.38	0.38	0.31		0.352222	0.0323179	0.0107726	0.645865	16		0.21	0.18	0.25	0.22	0.25	0.21	0.22	0.22	0.19	0.216667	0.0234521	0.00781736		1.907e-08
17		0.33	0.36	0.42	0.35	0.36	0.37	0.4	0.41	0.33		0.37	0.0331662	0.0110554	0.6588	17		0.23	0.19	0.26	0.24	0.26	0.24	0.24	0.24	0.2	0.233333	0.0239792	0.00799305		3.47156e-08
18		0.35	0.39	0.44	0.37	0.39	0.39	0.42	0.43	0.35		0.392222	0.0327024	0.0109008	0.556391	18		0.24	0.21	0.27	0.25	0.28	0.24	0.25	0.25	0.2	0.243333	0.0254951	0.00849837		1.08727e-08
19		0.36	0.4	0.47	0.39	0.41	0.41	0.42	0.45	0.37		0.408889	0.0351584	0.0117195	0.833494	19		0.25	0.21	0.29	0.26	0.29	0.26	0.26	0.25	0.22	0.254444	0.0269774	0.00899245		1.98512e-08
20		0.39	0.42	0.49	0.41	0.43	0.42	0.47	0.48	0.4		0.434444	0.0364387	0.0121462	0.620286	20		0.26	0.22	0.3	0.27	0.3	0.28	0.28	0.26	0.24	0.267778	0.0263523	0.0087841		9.86952e-09
21		0.41	0.44	0.51	0.44	0.46	0.45	0.49	0.5	0.43		0.458889	0.0340751	0.0113584	0.533535	21		0.27	0.24	0.32	0.27	0.32	0.28	0.28	0.27	0.24	0.276667	0.0287228	0.00957427		3.02099e-09
[truncated: 35 more columns]

## Sheet: Figure 3
Figure 3. SYAC1 colocalizes with Golgi/TGN/Endosomal/PVC markers.
Fig. 3b Co-imunolocalization of SYAC1-GFP with markers for different subcellular compartments. Quantification of co-localization using Pearson correlation coefficient.
		pEST:SYAC1-GFP
	Subcellular reporter	BIP2	SEC21	ARF1	SYP61	ECH	ARA7+RHA1	VSR	PIN2
		Pearson correlation coefficient
		0.3065	0.4664	0.5374	0.6094	0.7498	0.6666	0.3322	0.1577
		0.1438	0.4903	0.332	0.5941	0.4896	0.3698	0.2119	0.019
		0	0.4623	0.4489	0.587	0.6983	0.6117	0.3862	0.0612
		0	0.6103	0.3189	0.4634	0.787	0.3162	0.4428	-0.0672
		0.095	0.465	0.3361	0.5392	0.6331	0.5161	0.3676	0.3756
		-0.0831	0.5725	0.3236	0.5628	0.3452	0.3256	0.401	-0.2265
		-0.0432	0.4382	0.2063	0.498	0.6733	0.4779	0.2961	0
		0	0.5814	0.2663	0.3432	0.3678	0.5305	0.4939	-0.219
		0.1589	0.6271	0.5772	0.4185	0.5451	0.5477	0.4349	0.2704
		-0.1896	0.5776	0.5372	0.5646	0.4959	0.5849	0.351	0.3418
		-0.0221	0.6186	0.3209	0.5373	0.3999	0.4736	0.3862	-0.1802
		0.2198	0.56	0.5782	0.5604	0.5311	0.6082	0.1749	-0.0201
			0.583	0.3228	0.6314	0.6054	0.4708	0.1723	-0.184
			0.5992	0.6135	0.4418	0.4285	0.5544		-0.0809
			0.7154	0.574	0.6809	0.5664	0.2357		-0.1489
			0.5891	0.4194	0.3786	0.4479	0.4313		0.1095
			0.5313	0.5163	0.5671	0.3296	0.6818		0.2392
			0.5633	0.4735	0.5745	0.5698	0.5581		0.2038
			0.4497	0.4031	0.4452	0.5853	0.4918		-0.0544
			0.6973	0.5671	0.4437	0.6903	0.4533		0.1225
			0.5661	0.5242	0.4121	0.475	0.6129		-0.073
			0.5762	0.4698	0.536	0.47	0.5924
			0.6588	0.4761	0.4105	0.6206	0.4314
			0.7221	0.5894	0.5854	0.6091	0.5614
				0.6294	0.4294	0.4812	0.472
				0.4324	0.4044	0.4309	0.7347
				0.5662	0.4331	0.4605	0.6755
				0.4774	0.6155	0.4855	0.5283
				0.3108	0.499	0.6029	0.5413
				0.3085	0.3764	0.4975	0.7638
				0.6006	0.447	0.3472	0.5053
				0.5346	0.4619	0.3822	0.5395
				0.5303	0.4352	0.4893	0.4663
				0.5089	0.4533	0.3842
						0.5251
						0.3411
	average	0.0488333	0.571717	0.459744	0.498244	0.515044	0.525176	0.342385	0.0307857
	st.dev	0.139414	0.0808572	0.116319	0.0856486	0.119656	0.116236	0.102403	0.183488
	st.error	0.0402454	0.0165049	0.0199485	0.0146886	0.0199427	0.020234	0.0284015	0.0400403

## Sheet: Figure 4
Figure 4. SYAC1 interacts with YIP4a, YIP4b, YIP5b and ECH protein
Fig. 4c	Co-immunoprecipitation (Co-IP) assay of SYAC1-GFP with ECH-HA and SYAC1-HA with YIP4a-MYC transiently expressed in Arabidopsis root cell culture protoplasts. The anti-GFP and anti-MYC antibodies immuno-precipitates were analyzed in a Western blot assay with anti-HA antibodies.

## Sheet: Figure 5
Figure 5. SYAC1 regulates composition of cell wall and alters its physical properties.
Fig. 5a SYAC1 affects α-Amylase secretion index determined by quantifying ratio of the α-Amylase activity in the medium and in the cells. Transient co-expression of SYAC1 with α-Amylase (Amy) and its derivatives carrying different C-terminal sorting motifs, including vacuolar sorting (Amy-spo) and ER retention (Amy-HDEL) motif
Experiment 1													Experiment 2 (independent repetition)
		Blank	Control	Amy +SYAC1-HAox	Amy+HA-SYAC1ox	Control	Amy-Spo +SYAC1-HAox	Amy-Spo+HA-SYAC1ox	Control	Amy-HDEL +SYAC1-HAox	Amy-HDEL+HA-SYAC1ox				Blank	Control	Amy +SYAC1-HAox	Control	Amy-Spo +SYAC1-HAox	Control	Amy-HDEL +SYAC1-HAox
Biological replicate 1	Cells1a	0.097	2.169	0.725	1.665	1.326	0.673	0.817	2.057	1.178	1.09		Biological replicate 1	Cells1a	0.097	1.706	1.983	1	0.829	2.551	2.55
	Medium1a	0.214	1.73	0.561	0.914	0.31	0.384	0.412	0.857	0.478	0.495			Medium1a	0.214	1.12	0.576	0.226	0.335	0.693	0.471
	Cells1a-blank		2.072	0.628	1.568	1.229	0.576	0.72	1.96	1.081	0.993			Total a-amylase activity	0.311	2.826	2.559	1.226	1.164	3.244	3.021
	Medium1a- blank		1.516	0.347	0.7	0.096	0.17	0.198	0.643	0.264	0.281			SI1a		0.657	0.29	0.226	0.404	0.272	0.185
	Total a-amylase activity	0.311	3.588	0.975	2.268	1.325	0.746	0.918	2.603	1.345	1.274			Cells 1b	0.097	1.867	2.244	1.039	0.783	2.751	3.1
	SI1a		0.73166	0.552548	0.446429	0.0781123	0.295139	0.275	0.328061	0.244218	0.282981			Medium 1b	0.214	1.134	0.607	0.196	0.323	0.752	0.435
	Cells 1b	0.093	3.493	1.172	2.309	2.265	1.021	1.161	3.399	1.406	1.935			Total a-amylase activity	0.311	3.001	2.851	1.235	1.106	3.503	3.535
	Medium 1b	0.184	2.533	0.828	1.269	0.325	0.469	0.464	1.318	0.489	0.6			SI1b		0.607	0.27	0.189	0.413	0.273	0.14
	Cells1b-blank		3.4	1.079	2.216	2.172	0.928	1.068	3.306	1.313	1.842		Biological replicate 2	Cells2a	0.092	1.693	1.947	0.985	0.82	2.503	2.718
	Medium1b- blank		2.349	0.644	1.085	0.141	0.285	0.28	1.134	0.305	0.416			Medium2a	0.193	1.174	0.983	0.246	0.34	0.783	0.536
	Total a-amylase activity	0.277	5.749	1.723	3.301	2.313	1.213	1.348	4.44	1.618	2.258			Total a-amylase activity	0.285	2.867	2.93	1.231	1.16	3.286	3.254
	SI1b		0.690882	0.596849	0.489621	0.0649171	0.307112	0.262172	0.343013	0.232292	0.225841			SI2a		0.693	0.505	0.25	0.415	0.313	0.197
Biological replicate 2	Cells2a	0.092	2.118	0.734	1.679	1.326	0.694	0.848	2.022	1.149	1.108			Cells2b	0.092	1.874	2.398	1.05	0.842	2.969	2.999
	Medium2a	0.193	1.711	0.563	0.876	0.287	0.354	0.453	0.9	0.456	0.493			Medium2b	0.193	1.124	0.612	0.226	0.378	0.759	0.487
	Cells2a-blank		2.026	0.642	1.587	1.234	0.602	0.756	1.93	1.057	1.016			Total a-amylase activity	0.285	2.998	3.01	1.276	1.22	3.728	3.486
	Medium2a- blank		1.518	0.37	0.683	0.094	0.161	0.26	0.707	0.263	0.3			SI2b		0.6	0.255	0.215	0.449	0.256	0.162
	Total a-amylase activity	0.285	3.544	1.012	2.27	1.328	0.763	1.016	2.637	1.32	1.316
	SI2a	0.089	0.74926	0.576324	0.430372	0.076175	0.267442	0.343915	0.366321	0.248817	0.295276		Average	SI		0.639	0.33	0.22	0.42	0.278	0.171
	Cells2b	0.205	3.55	1.267	2.522	2.305	1.063	1.19	3.422	1.45	1.754			st.dev		0.044	0.117	0.025	0.02	0.024	0.025
	Medium2b		2.442	0.753	1.292	0.342	0.488	0.465	1.233	0.539	0.597			st. error		0.022	0.059	0.013	0.01	0.012	0.013
	Cells2b-blank		3.461	1.178	2.433	2.216	0.974	1.101	3.333	1.361	1.665			t test to control			0.00262		2e-05		0.00086
	Medium2b- blank		2.237	0.548	1.087	0.137	0.283	0.26	1.028	0.334	0.392
	Total a-amylase activity	0.294	5.698	1.726	3.52	2.353	1.257	1.361	4.361	1.695	2.057
	SI2b		0.646345	0.465195	0.446774	0.0618231	0.290554	0.236149	0.308431	0.245408	0.235435
Average	SI		0.704537	0.547729	0.453299	0.0702569	0.290062	0.279309	0.336457	0.242684	0.259883
	st. dev		0.0458568	0.0579237	0.025395	0.0080906	0.0166172	0.0460036	0.0244323	0.00719666	0.034364
	st.error		0.0229284	0.0289619	0.0126975	0.0040453	0.00830859	0.0230018	0.0122161	0.00359833	0.017182
	t test to control			0.00607129	0.000298023		9.04821e-06	0.00231349		0.00295183	0.0130742
Fig. 5c FT-IR measurements in 4-day-old etiolated hypocotyls show alterations in cell wall composition in SYAC1-HAox lines.
	Concentration profiles						Spectral profiles
	Comp1	Comp2	Comp3	Comp4			Wavenr	1799.15	1797.22	1795.29	1793.37	1791.44	1789.51	1787.58	1785.65	1783.72	1781.8	1779.87	1777.94	1776.01	1774.08	1772.15	1770.23	1768.3	1766.37	1764.44	1762.51	1760.58	1758.66	1756.73	1754.8	1752.87	1750.94	1749.01	1747.09	1745.16	1743.23	1741.3	1739.37	1737.44	1735.52	1733.59	1731.66	1729.73	1727.8	1725.87	1723.94	1722.02	1720.09
SYAC1-HA_hyp_01_01_000416.0	0	0.0501624	0	0			Comp1	0.00194445	0.00164076	0.00133708	0.00117457	0.000959098	0.000692862	0.000414942	0.000121701	0	0	0	0	2.51e-05	0.000175842	0.000368552	0.000570068	0.000786469	0.000935288	0.00123198	0.00175191	0.00239598	0.00314639	0.00402321	0.00487113	0.00566772	0.00659097	0.00764313	0.0086528	0.00951674	0.010201	0.0106127	0.0106686	0.0103977	0.0100321	0.00963597	0.00918274	0.00877189	0.00846438	0.00808363	0.00757162	0.00704474	0.00658999
SYAC1-HA_hyp_01_01_000803.0	6.54e-05	0.0468682	0.0024113	0.00559786			Comp2	0.00632605	0.00597776	0.00562947	0.00531303	0.00489575	0.00446489	0.00411805	0.00385862	0.00364531	0.00345353	0.00321271	0.00274628	0.00197654	0.00106163	0.000158674	0	0	0	0	0	0.0001527	0.0006771	0.00137872	0.00215068	0.0027988	0.00354213	0.00452574	0.00550226	0.00637501	0.00726056	0.00800383	0.00851762	0.00881466	0.00884312	0.00864777	0.00828167	0.00783717	0.00756446	0.00755551	0.00755862	0.00752698	0.00784582
SYAC1-HA_hyp_01_01_001189.0	0.0121534	0.0291916	0.00254566	0.0112333			Comp3	0.000960349	0.000740601	0.000520853	0.000341941	0.000144332	0	0	0	0	0	0	0	0	0	0	0	0.000811598	0.00189291	0.00312137	0.00450832	0.00622468	0.00837401	0.0108585	0.0136533	0.0166185	0.019534	0.0223619	0.0250315	0.0272801	0.0289615	0.0300514	0.0304389	0.0300182	0.0289828	0.0275969	0.0259852	0.0243255	0.0228556	0.0215441	0.0202197	0.018786	0.0173758
SYAC1-HA_hyp_01_01_001383.0	0.00417694	0.0428102	0.00377933	0.00830911			Comp4	0.00378455	0.00342118	0.00305781	0.00279777	0.002437	0.00204453	0.00160219	0.00109423	0.000530786	0.000253313	0.000264177	0.000155022	0	0	0	0	9.39e-06	0.000550851	0.00128512	0.00242062	0.00387029	0.00545295	0.00725066	0.00919799	0.0112163	0.0133533	0.0155798	0.0176163	0.0191354	0.020109	0.0207418	0.0211691	0.0213043	0.0211324	0.0207016	0.0198373	0.018547	0.0171946	0.0159758	0.0147033	0.0133764	0.0122399
SYAC1-HA_hyp_01_01_002027.0	0.0206856	0.0251224	0	0.0138589
SYAC1-HA_hyp_01_02_000843.0	0.00506169	0.0462285	0.00295446	0.00649055
SYAC1-HA_hyp_01_02_001229.0	0.00996612	0.0422715	0.000546513	0.00944383			Comp1	mainly carbohydrates
SYAC1-HA_hyp_01_02_001681.0	0.0206729	0.0333048	0.000718512	0.00586277			Comp2	mixture with contribution from proteins
SYAC1-HA_hyp_01_02_002261.0	0.0303616	0.0179205	0.000347385	0.01474			Comp3	carbohydrates and proteins
SYAC1-HA_hyp_01_02_003034.0	0.0377551	0.0117581	0.000481989	0.0146394			Comp4	mixture with contribution from extractives
SYAC1-HA_hyp_01_03_000541.0	0.0138887	0.0260659	0.000984807	0.0173625
SYAC1-HA_hyp_01_03_000991.0	0.0243663	0.018321	0.000819973	0.0144316
SYAC1-HA_hyp_01_03_001636.0	0.0229294	0.0222428	0.00096257	0.0160206			Component Contributions
SYAC1-HA_hyp_01_03_003182.0	0.0207129	0.0178516	0.00385231	0.015258				mainly carbohydrates	mixture with contribution from proteins	carbohydrates and proteins	mixture with contribution from extractives	noise
SYAC1-HA_hyp_01_03_003637.0	0.0123829	0.0225538	0.00566358	0.0168467			wild-type	0.0203522	0.00252923	0.0207814	0.0166503	0.00460597
SYAC1-HA_hyp_02_01_000802.0	0.0332153	0.00120593	0.0156149	0.0131245			SYAC1-HAox	0.0150317	0.0226537	0.00578154	0.0141974	0.00549657
SYAC1-HA_hyp_02_01_001050.0	0.0273602	0.0160153	0.00883875	0.00986983
SYAC1-HA_hyp_02_01_001308.0	0.0317304	0.0102929	0.0109325	0.0117772
SYAC1-HA_hyp_02_01_002005.0	0.0268408	0.00743436	0.0143767	0.014789
SYAC1-HA_hyp_02_01_003020.0	0.0264747	0.0116988	0.0156453	0.0109768
SYAC1-HA_hyp_02_02_001195.0	0.0302618	0.0104721	0.0127841	0.00980344
SYAC1-HA_hyp_02_02_001521.0	0.0248577	0.013634	0.00986595	0.0108528
SYAC1-HA_hyp_02_02_001826.0	0.0269406	0.00979738	0.00893717	0.0143456
SYAC1-HA_hyp_02_02_001939.0	0.0254919	0.0220476	0.0139279	0.00329861
SYAC1-HA_hyp_02_02_002908.0	0.0100265	0.0205151	0.0102834	0.0123862
SYAC1-HA_hyp_02_03_000755.0	0.011059	0.0201475	0.0141969	0.015586
SYAC1-HA_hyp_02_03_001776.0	0.0150313	0.0199652	0.00999806	0.00969711
SYAC1-HA_hyp_02_03_002724.0	0.0189495	0.0158256	0.00884299	0.0136003
SYAC1-HA_hyp_02_03_003230.0	0.0209639	0.012679	0.0102065	0.0105162
SYAC1-HA_hyp_02_03_003348.0	0.0269872	0.0128649	0.0119468	0.0117385
SYAC1-HA_hyp_03_01_000852.0	0.0354327	0.00903693	0.00756676	0.0117845
SYAC1-HA_hyp_03_01_001163.0	0.0353937	0.00827981	0.0102418	0.01275
SYAC1-HA_hyp_03_01_001431.0	0.0303425	0.0104779	0.0133181	0.00881845
SYAC1-HA_hyp_03_01_001705.0	0.0321362	0.0127918	0.0119039	0.00668692
SYAC1-HA_hyp_03_01_002037.0	0.0348389	0.00660797	0.0124487	0.0084048
SYAC1-HA_hyp_03_02_001990.0	0.0261113	0.0151486	0.00315991	0.018159
SYAC1-HA_hyp_03_02_002070.0	0.031182	0.0108323	0.00489236	0.0133862
SYAC1-HA_hyp_03_02_002467.0	0.0270287	0.0106468	0.0112968	0.0106483
SYAC1-HA_hyp_03_02_003308.0	0.0228488	0.0131243	0.00602498	0.0109573
SYAC1-HA_hyp_03_02_003571.0	0.0192581	0.0196352	0.00706691	0.0137696
SYAC1-HA_hyp_03_03_002258.0	0.0412392	0.00142415	0.0135286	0.00664596
SYAC1-HA_hyp_03_03_002444.0	0.0315532	0.00595811	0.0131356	0.0101991
SYAC1-HA_hyp_03_03_002845.0	0.0376949	0.00429666	0.0117846	0.00944079
SYAC1-HA_hyp_03_03_002864.0	0.0448619	0.00129513	0.0126948	0.00452862
SYAC1-HA_hyp_03_03_003829.0	0.00966761	0.0145157	0.0105439	0.0254832
SYAC1-HA_hyp_04_01_000653.0	0.00526623	0.0201083	0.00322538	0.0219571
SYAC1-HA_hyp_04_01_000733.0	0.0166829	0.0165996	0.0120042	0.0152114
SYAC1-HA_hyp_04_01_000754.0	0.0115467	0.0108593	0.0100179	0.0207657
SYAC1-HA_hyp_04_01_001003.0	0.0143749	0.00750275	0.0202032	0.0192246
SYAC1-HA_hyp_04_01_001450.0	0.0196395	0.00562337	0.0194054	0.0170453
SYAC1-HA_hyp_04_02_002251.0	0.0131812	0.00689287	0.0208342	0.0144872
SYAC1-HA_hyp_04_02_002400.0	0.0209117	0.00702969	0.0117135	0.0151096
SYAC1-HA_hyp_04_02_002473.0	0.0144337	0.0103466	0.0134304	0.0205775
SYAC1-HA_hyp_04_02_002616.0	0.0114849	0.0123644	0.00496712	0.0225682
SYAC1-HA_hyp_04_02_002964.0	0.000517297	0.0146753	0.0104765	0.0232067
SYAC1-HA_hyp_04_03_002373.0	0.0173022	0.00528622	0.0141923	0.0197875
SYAC1-HA_hyp_04_03_002652.0	0.0151689	0.00963863	0.00925529	0.024573
SYAC1-HA_hyp_04_03_002731.0	0.00947516	0.00960363	0.0132493	0.0237769
SYAC1-HA_hyp_04_03_002765.0	0.0172253	0.0108518	0.00783415	0.0254374
SYAC1-HA_hyp_04_03_002904.0	0.00427236	0.0179446	0.00372285	0.0297345
ext_colwt_hyp_01_01_000659.0	0.0253361	0.0028453	0.0036847	0.0283674
ext_colwt_hyp_01_01_000793.0	0.0278026	0.00242319	0.00141292	0.0233182
ext_colwt_hyp_01_01_000994.0	0.0253787	0.00200994	0.00040067	0.0285605
ext_colwt_hyp_01_01_001328.0	0.0247229	0.00232556	0.00143437	0.0305224
ext_colwt_hyp_01_01_001706.0	0.0297435	0.00143782	0.0120667	0.0163485
ext_colwt_hyp_01_02_002145.0	0.0215886	0.00147593	0.0255117	0.0102157
ext_colwt_hyp_01_02_002279.0	0.0241759	0.00149941	0.0244874	0.010071
ext_colwt_hyp_01_02_002360.0	0.0251352	0.00111629	0.0231844	0.00950217
ext_colwt_hyp_01_02_002635.0	0.0252766	0.000511014	0.020258	0.00886997
ext_colwt_hyp_01_02_003152.0	0.0180425	0.00170576	0.019152	0.013196
ext_colwt_hyp_01_03_000838.0	0.0325441	0.00192718	0.00866551	0.0155259
ext_colwt_hyp_01_03_000849.0	0.0221958	0.00339327	0.0150789	0.018214
ext_colwt_hyp_01_03_001377.0	0.0256018	0.00349057	0.0145616	0.0178163
ext_colwt_hyp_01_03_001643.0	0.0279933	0.00305971	0.0141079	0.0164326
ext_colwt_hyp_01_03_002041.0	0.0242174	0.00212063	0.0100401	0.0227992
ext_colwt_hyp_02_01_000665.0	0.029003	0.0025376	0.00789458	0.0208525
ext_colwt_hyp_02_01_001177.0	0.0230798	0.00191721	0.0129778	0.0208721
ext_colwt_hyp_02_01_001616.0	0.0355875	0.00329113	0.00869093	0.0129753
ext_colwt_hyp_02_01_001813.0	0.0254418	0.00292167	0.0138667	0.0197656
ext_colwt_hyp_02_01_003017.0	0.0252977	0.00246452	0.0134742	0.0187145
ext_colwt_hyp_02_02_001251.0	0.0232851	0.000496883	0.0209254	0.0193767
ext_colwt_hyp_02_02_001695.0	0.0157966	0.00258963	0.0262234	0.0192122
ext_colwt_hyp_02_02_002761.0	0.0216868	0.00174284	0.0209696	0.0203304
ext_colwt_hyp_02_02_003222.0	0.0212157	0.00225111	0.0246348	0.0167952
ext_colwt_hyp_02_02_003791.0	0.0225146	0.000993138	0.0262433	0.0131646
ext_colwt_hyp_02_03_000472.0	0.0241442	0.0015004	0.0146693	0.023168
ext_colwt_hyp_02_03_001107.0	0.0276841	0.00200965	0.0142699	0.018826
ext_colwt_hyp_02_03_001999.0	0.0240878	0.000245341	0.0130479	0.0254117
ext_colwt_hyp_02_03_002375.0	0.0218123	0.00224904	0.0146471	0.022601
ext_colwt_hyp_02_03_002380.0	0.0226843	0.00139032	0.0143882	0.0264483
ext_colwt_hyp_03_01_001302.0	0.0272474	0.00234065	0.022567	0.00637417
ext_colwt_hyp_03_01_001806.0	0.0276965	0.00208089	0.0233169	0.00593502
ext_colwt_hyp_03_01_002444.0	0.0274795	0.00157642	0.0217764	0.00826847
ext_colwt_hyp_03_01_003082.0	0.0261853	0.00180491	0.0215608	0.00927551
ext_colwt_hyp_03_01_003784.0	0.0290493	0.00112448	0.0165929	0.0119832
ext_colwt_hyp_03_02_001705.0	0.0198326	0.000507844	0.0283991	0.00852792
ext_colwt_hyp_03_02_002152.0	0.0264012	0.000820068	0.0246558	0.00594686
ext_colwt_hyp_03_02_002592.0	0.0192763	0.00221659	0.0301423	0.0113558
ext_colwt_hyp_03_02_002981.0	0.021708	0.000596378	0.0257759	0.00974564
ext_colwt_hyp_03_02_003436.0	0.0211525	0.00283238	0.0222905	0.01017
ext_colwt_hyp_03_03_001388.0	0.0178613	0.000451835	0.0254959	0.0155396
ext_colwt_hyp_03_03_001563.0	0.0148368	0.000118325	0.0270577	0.0197607
ext_colwt_hyp_03_03_002615.0	0.0274689	0.00338477	0.0134119	0.00932651
ext_colwt_hyp_03_03_002927.0	0.0217731	0.00197873	0.0251144	0.0123145
ext_colwt_hyp_03_03_003759.0	0.0294092	0.000761479	0.0217816	0.00566841
ext_colwt_hyp_04_01_000519.0	0.0134191	0.00414426	0.0155032	0.0256299
ext_colwt_hyp_04_01_000913.0	0.013482	0.00445436	0.0175623	0.0212045
ext_colwt_hyp_04_01_001372.0	0.0208582	0.00562294	0.0137084	0.0173682
ext_colwt_hyp_04_01_002094.0	0.0233918	0.00245719	0.0131064	0.0167048
ext_colwt_hyp_04_01_002553.0	0.00921448	0.00281757	0.0196759	0.0276707
ext_colwt_hyp_04_02_001286.0	0.0257809	0.00123944	0.0205164	0.0141317
ext_colwt_hyp_04_02_002126.0	0.0289157	0.00219495	0.016866	0.0140851
ext_colwt_hyp_04_02_002588.0	0.0171897	0.00277713	0.0287841	0.0122877
ext_colwt_hyp_04_02_002870.0	0.0293112	0.000884148	0.0163476	0.0138396
ext_colwt_hyp_04_02_002980.0	0.0238758	0.002061	0.0234952	0.0110964
ext_colwt_hyp_04_03_001991.0	0.0234103	0.00264008	0.0210921	0.0148067
ext_colwt_hyp_04_03_002387.0	0.026142	0.00258647	0.0179576	0.0135523
ext_colwt_hyp_04_03_002971.0	0.0182851	0.00394308	0.0165389	0.0248427
ext_colwt_hyp_04_03_003498.0	0.0158845	0.00447295	0.0159919	0.0258013
ext_colwt_hyp_04_03_003829.0	0.0163331	0.0038503	0.0146986	0.0278294
Fig. 5d The amount of galacturonic acid extracted from 4-day-old etiolated hypocotyls
	a	b
AC. Gal.	2.7577	-0.0044
	sample	weight (µg)	Volume oxalate (mL)	Dilution factor	Abs. mesured	Concentration Galacturonic acid (mg/mL)	Mass of gal acid. (in mg in the extract)		Mass of gal acid. in µg per 1mg of MIA
								mmol
											Summary table
	wild-type I 1	1310	0.5	1	0.183	0.0679552	0.0339776	175.142	25.9371			average	st. dev	st. error	ttest
	wild-type I 2	1900	0.5	1	0.331	0.121623	0.0608115	313.462	32.0061		wild-type I	25.675	4.70662	2.35331
	wild-type I 3	2280	0.5	1	0.258	0.0951518	0.0475759	245.236	20.8666		SYAC1-GFPox	17.3508	3.39318	1.51748	0.028754
	wild-type I 4	2720	0.5	1	0.354	0.129963	0.0649817	334.957	23.8903		GFP-SYAC1ox	15.413	3.19	1.595	0.0140238
											wild-type II	24.2524	6.7269	2.74625
	SYAC-GFPox 1	3000	0.5	1	0.306	0.112558	0.0562788	290.097	18.7596		syac1-5	23.56	3.42742	1.39924	0.82831
	SYAC-GFPox 2	3150	0.5	1	0.252	0.092976	0.046488	239.629	14.7581
	SYAC-GFPox 3	3200	0.5	1	0.269	0.0991406	0.0495703	255.517	15.4907
	SYAC-GFPox 4	3270	0.5	1	0.267	0.0984153	0.0492077	253.648	15.0482
	SYAC-GFPox 5	3510	0.5	1	0.435	0.159336	0.0796678	410.659	22.6974
	GFP-SYACox-1	1480	0.5	1	0.121	0.0454727	0.0227363	117.198	15.3624
	GFP-SYACox-2	1290	0.5	1	0.091	0.034594	0.017297	89.1599	13.4085
	GFP-SYACox 3	1910	0.5	1	0.132	0.0494615	0.0247308	127.478	12.948
	GFP-SYACox 4	1650	0.5	1	0.177	0.0657795	0.0328897	169.535	19.9332
	wild-type II 1	800	0.5	1	0.062	0.024078	0.012039	62.0568	15.0488
	wild-type II 2	4100	0.5	1	0.604	0.220619	0.110309	568.605	26.9047
	wild-type II 3	1770	0.5	1	0.187	0.0694057	0.0347028	178.881	19.6061
	wild-type II 4	2410	0.5	1	0.288	0.10603	0.0530152	273.274	21.998
	wild-type II 5	2150	0.5	1	0.328	0.120535	0.0602676	310.658	28.0314
	wild-type II 6	3150	0.5	1	0.585	0.213729	0.106864	550.848	33.9252
	syac1-5 1	1460	0.5	1	0.175	0.0650542	0.0325271	167.665	22.2788
	syac1-5 2	2600	0.5	1	0.417	0.152808	0.0764042	393.836	29.3862
	syac1-5 3	1780	0.5	1	0.202	0.074845	0.0374225	192.899	21.0239
	syac1-5 4	2120	0.5	1	0.288	0.10603	0.0530152	273.274	25.0072
	syac1-5 5	3400	0.5	1	0.444	0.162599	0.0812996	419.07	23.9117
	syac1-5 6	3400	0.5	1	0.366	0.134315	0.0671574	346.172	19.7522
	empty		0.5	1	0.036	0.0146499	0.00732494	37.7574
Fig. 5e The apparent Young modules measured by atomic force microscopy (AFM) in 4-day-old etiolated hypocotyls of wild type and SYAC1-GFPox.
The apparent Young modules measured by atomic force microscopy (AFM) in 4-day-old etiolated hypocotyls of wild type and SYAC1-GFPox
Pyramidal, FC 6 N/m, setpoint 500nN
wild-type Col-0 Vs SYAC-GFPox 4d Dark grown Hypocotyl			Adjusted to Pyramid 35o												Col-0	SYAC1-GFPox
Filename		Minimum (kPa)	Maximum (kPa)	Average (kPa)	Ra (Sa)	Rms (Sq)	Pojected area µm2								340	166.9
SYAC1-GFPox															153.55	35.475
35SSYAC_-data-2016.10.11-10.51.07.083	CW long		0	587.1			Differences								130.55	139.725
35SSYAC_-data-2016.10.11-11.30.24.311	CW long		0	251.2	Min	166.9	166.9								213.9	215.15
35SSYAC_-data-2016.10.11-11.48.25.183	CW long		0	181.8	Q1	202.375	35.475								414	272.75
35SSYAC_-data-2016.10.11-12.02.47.634	CW long		0	197.5	Median (Q2)	342.1	139.725
35SSYAC_-data-2016.10.11-12.07.18.451	CW long		0	166.9	Q3	557.25	215.15
35SSYAC_-data-2016.10.11-14.59.04.252	CW long		0	213.1	Max	830	272.75
35SSYAC_-data-2016.10.11-15.20.38.110	CW long		0	547.3
35SSYAC_-data-2016.10.11-15.36.46.380	CW long		0	512.8
35SSYAC_-data-2016.10.11-15.50.43.292	CW long		0	433
35SSYAC_-data-2016.10.11-16.05.51.031	CW long		0	830
35SSYAC_-data-2016.10.11-16.20.18.329	CW long		0	735
35SSYAC_-data-2016.10.11-16.29.59.759	CW long		1.59299e-17		1768
35SSYAC_-data-2016.10.11-16.36.42.330	CW long		1.59299e-17		1178
35SSYAC_-data-2016.10.11-16.48.59.975	CW long		0	204
			Mean/SD/SE	404.975	234.673	67.7443	p Value	0.016761
35SSYAC_-data-2016.10.11-10.51.07.083	CW cyto			375.4
35SSYAC_-data-2016.10.11-11.30.24.311	CW cyto			136.2
35SSYAC_-data-2016.10.11-11.48.25.183	CW cyto			62.8
35SSYAC_-data-2016.10.11-12.02.47.634	CW cyto			71
35SSYAC_-data-2016.10.11-12.07.18.451	CW cyto			68.5
35SSYAC_-data-2016.10.11-14.59.04.252	CW cyto			95.8
35SSYAC_-data-2016.10.11-15.20.38.110	CW cyto			252.3
35SSYAC_-data-2016.10.11-15.36.46.380	CW cyto			232.5
35SSYAC_-data-2016.10.11-15.50.43.292	CW cyto			219.5
35SSYAC_-data-2016.10.11-16.05.51.031	CW cyto			295
35SSYAC_-data-2016.10.11-16.20.18.329	CW cyto			273
35SSYAC_-data-2016.10.11-16.29.59.759	CW cyto			246
35SSYAC_-data-2016.10.11-16.36.42.330	CW cyto			393
35SSYAC_-data-2016.10.11-16.48.59.975	CW cyto			_82_
			Mean/SD/SE	209.308	113.73	31.5431
Col-0
Col-0_-data-2016.10.11-12.24.44.608	CW long		#N/A		2279
Col-0_-data-2016.10.11-12.28.51.695	CW long		#N/A		2452
Col-0_-data-2016.10.11-12.55.44.013	CW long		#N/A	500.1
Col-0_-data-2016.10.11-13.09.43.510	CW long		#N/A	624.1
Col-0_-data-2016.10.11-13.26.55.396	CW long		#N/A	509			Differences
Col-0_-data-2016.10.11-13.42.11.337	CW long		#N/A	408	Min	340	340
Col-0_-data-2016.10.11-13.57.04.452 (nice one)	CW long		#N/A	857	Q1	493.55	153.55
Col-0_-data-2016.10.11-14.12.54.617	CW long		#N/A	1204	Median (Q2)	624.1	130.55
Col-0_-data-2016.10.11-17.10.50.027	CW long		#N/A	1252	Q3	838	213.9
Col-0_-data-2016.10.11-17.40.17.481	CW long		#N/A	819	Max	1252	414
Col-0_-data-2016.10.11-17.53.41.102	CW long		#N/A	692
Col-0_-data-2016.10.11-18.07.31.916	CW long		#N/A	487
Col-0_-data-2016.10.11-18.23.45.775	CW long		#N/A	340
			Mean/SD/SE	699.291	306.598	92.4428
Col-0_-data-2016.10.11-12.24.44.608	CW cyto			463
Col-0_-data-2016.10.11-12.28.51.695	CW cyto			576
Col-0_-data-2016.10.11-12.55.44.013	CW cyto			100.4
Col-0_-data-2016.10.11-13.09.43.510	CW cyto			91.7
Col-0_-data-2016.10.11-13.26.55.396	CW cyto			122
Col-0_-data-2016.10.11-13.42.11.337	CW cyto			83
Col-0_-data-2016.10.11-13.57.04.452 (nice one)	CW cyto			113
Col-0_-data-2016.10.11-14.12.54.617	CW cyto			205
Col-0_-data-2016.10.11-17.10.50.027	CW cyto			295
Col-0_-data-2016.10.11-17.40.17.481	CW cyto			107
Col-0_-data-2016.10.11-17.53.41.102	CW cyto			99
Col-0_-data-2016.10.11-18.07.31.916	CW cyto			95
Col-0_-data-2016.10.11-18.23.45.775	CW cyto			73
			Mean/SD/SE	186.392	161.292	44.7345
[truncated: 426 more columns]

## Sheet: Figure 6
Figure 6. Loss of SYAC1 activity increases tolerance to Plasmodiophora brassicae infection.
Fig. 6a Individual plant number in disease class after P. brassicae inoculation with control treatment (mock), 104 , 105 and 106 spore concentration
individual plant number in disease class
Spore concentration	1000000					1000000					100000					100000					10000
Symptom classification	0	1	2	3	4	0	1	2	3	4	0	1	2	3	4	0	1	2	3	4	0	1	2	3	4
wild-type	0	0	0	18	82	0	3	0	6	91	0	0	0	14	86	0	3	9	33	54	0	61	25	15	0
syac1-3	0	15	9	15	61	0	3	8	33	56	0	0	13	47	41	0	0	11	33	41	0	52	21	10	3
syac1-5	0	3	3	25	69	0	0	0	38	62	0	0	0	46	54	0	19	16	31	34	0	42	21	21	15
35S::SYAC1::3xHA 27-6	0	0	0	17	83	0	0	0	11	89	0	0	0	23	77	0	3	0	8	89	0	25	0	21	76
35S::3xHA::SYAC1 17-2	0	0	0	6	94											0	0	0	14	78	0	3	6	39	52
Summary table
Spore concentration	1000000					100000					10000
Symptom classification	0	1	2	3	4	0	1	2	3	4	0	1	2	3	4
wild-type	0	1.5	0	12	86.5	0	1.5	4.5	23.5	70	0	61	25	15	0
syac1-3	0	9	8.5	24	58.5	0	0	12	40	41	0	52	21	10	3
syac1-5	0	1.5	1.5	31.5	65.5	0	9.5	8	38.5	44	0	42	21	21	15
35S::SYAC1::3xHA 27-6	0	0	0	14	86	0	1.5	0	15.5	83	0	25	0	21	76
35S::3xHA::SYAC1 17-2	0	0	0	6	94	0	0	0	14	78	0	3	6	39	52

## Sheet: Supplementary Fig1
Supplementary Figure 1. Expression pattern of SYAC1 in response to hormonal treatments
Fig.S1a SYAC1 expression in 5-day-old wild-type roots treated with 10 µM cytokinin (N6-benzyladenine), 1 µM auxin (1-naphthaleneacetic acid; NAA) or both hormones together for 3 hours detected by transcriptome profiling. MS -control (Murashige and Skoog medium)
Genes Identifiers	Genes description	Log Normalized Values												Average				Standard deviation				Number of samples				StError				Fold Change			t-test
Genes Identifiers	Genes description	MS1	MS2	MS3	Aux1	Aux2	Aux3	Cyt1	Cyt2	Cyt3	AuxCyt1	AuxCyt2	AuxCyt3	MS	Aux	Cyt	AuxCyt	MS	Aux	Cyt	AuxCyt	MS	Aux	Cyt	AuxCyt	MS	Aux	Cyt	AuxCyt	AUX vs MS	Cyt vs MS	AuxCyt vs MS	AUX vs MS	Cyt vs MS	AuxCyt vs MS
AT1G15600	unknown protein (SYAC1)	6.99378	6.69725	6.80315	8.46195	7.76181	8.17999	7.74416	7.49187	7.09164	10.6425	10.8212	11.1264	6.83139	8.13458	7.44256	10.8633	0.150268	0.352271	0.329039	0.244705	3	3	3	3	0.0867572	0.203384	0.189971	0.14128	2.46774	1.52749	16.3583	0.00414497	0.0429674	1.69615e-05
Fig. S1b SYAC1 expression in 5-day-old roots treated with 10 µM cytokinin, 1 µM auxin or both hormones together for 6 hours analyzed by RT-qPCR. Time course analysis in wild-type (b); in wild-type, cytokinin (ahk2-2, ahk3-3, and cre1-12/ahk4) and auxin (tir1-1; tir1-1,afb2-3 and tir1-1,afb3-4) single and multiple receptor mutants.
wild-type (Col-0)										cre1-12									ahk2-2									ahk3-3									cre1-12;ahk2-2									cre1-12;ahk3-3
	SYAC1 Ct	PP2A Ct	SYAC1 AV	PP2A AV	ΔCt	2^ΔCt	-2^ΔCt	AV			SYAC1 Ct	PP2A Ct	SYAC1 AV	PP2A AV	ΔCt	2^ΔCt	-2^ΔCt			SYAC1 Ct	PP2A Ct	SYAC1 AV	PP2A AV	ΔCt	2^ΔCt	-2^ΔCt			SYAC1 Ct	PP2A Ct	SYAC1 AV	PP2A AV	ΔCt	2^ΔCt	-2^ΔCt			SYAC1 Ct	PP2A Ct	SYAC1 AV	PP2A AV	ΔCt	2^ΔCt	-2^ΔCt			SYAC1 Ct	PP2A Ct	SYAC1 AV
mock	29.884	20.468	29.7917	20.373	9.41867	684.386	0.00146116	0.00175952		mock	29.276	20.971	28.9383	20.7923	8.146	283.263	0.00353028		mock	29.87	21.514	30.376	21.6253	8.75067	430.738	0.0023216		mock	28.042	20.731	28.2403	20.777	7.46333	176.477	0.00566647		mock	32.764	24.162	33.149	23.9893	9.15967	571.919	0.0017485		mock	28.867	20.97	28.779
	29.841	20.185									28.776	20.835								30.883	21.654								28.779	20.719								33.368	23.681								28.691	20.908
	29.65	20.466									28.763	20.571								30.375	21.708								27.9	20.881								33.315	24.125									21.068
	27.801	19.69	27.6933	19.4673	8.226	299.414	0.00333985				28.454	21.462	28.2353	21.2407	6.99467	127.528	0.00784143			27.403	20.867	28.5473	20.9507	7.59667	193.564	0.00516625			28.252	20.708	28.2223	20.471	7.75133	215.469	0.00464105			31.291	22.077	31.6715	22.0663	9.60517	778.831	0.00128398			29.708	20.355	30.7797
	27.734	19.346									27.921	21.138								28.827	20.98								28.949	20.058									22.129								30.846	20.559
	27.545	19.366									28.331	21.122								29.412	21.005								27.466	20.647								32.052	21.993								31.785	20.615
	32.551	22.97	32.2633	23.09	9.17333	577.362	0.00173201				30.928	20.562	31.0117	20.353	10.6587	1616.51	0.000618617			29.353	20	29.8407	19.988	9.85267	924.588	0.00108156			29.095	19.444	29.1633	19.4863	9.677	818.592	0.00122161			28.737	21.17	29.1153	21.321	7.79433	221.987	0.00450476			30.368	20.051	29.8347
	32.542	23.145									29.666	20.206								30.106	20.023								28.879	19.392								28.525	21.17								29.332	20.048
	31.697	23.155									32.441	20.291								30.063	19.941								29.516	19.623								30.084	21.623								29.804	20.07
	29.381	20.893	29.2067	20.7483	8.45833	351.732	0.00284307				28.572	19.46	29.072	19.317	9.755	864.067	0.00115732			30.581	19.866	30.4223	19.8187	10.6037	1556.04	0.000642656			29.125	18.707	29.0957	18.9137	10.182	1161.68	0.00086082			27.757	20.657	28.4863	20.643	7.84333	229.656	0.00435433			29.182	20.071	28.8187
	28.68	20.563									29.826	19.284								30.529	19.73								29.111	18.903								28.265	20.598								28.564	19.862
	29.559	20.789									28.818	19.207								30.157	19.86								29.051	19.131								29.437	20.674								28.71	20.21
	29.128	20.788	29.407	20.898	8.509	364.304	0.00274496																															29.395	21.449	29.488	21.37	8.118	277.819	0.00359947
	29.788	20.93																																				29.522	21.18
	29.305	20.976																																				29.547	21.481
	30.362	20.758	29.7707	20.6087	9.162	572.845	0.00174567
	29.273	20.494
	29.677	20.574
	31.642	19.695	30.3473	19.6497	10.6977	1660.8	0.000602118
	29.638	19.546
	29.762	19.708
	29.065	19.498	29.635	19.2067	10.4283	1377.97	0.000725703
	29.914	18.931
	29.926	19.191
	31.43	20.246	30.334	20.0827	10.2513	1218.87	0.000820429
	29.97	19.847
	29.602	20.155
	28.988	20.255	29.4017	20.096	9.30567	632.827	0.00158021
	29.662	20.078
	29.555	19.955
cytokinin	28.371	19.89	28.1303	20.535	7.59533	193.385	0.00517103			cytokinin	27.607	20.393	27.8267	20.1963	7.63033	198.134	0.00504709		cytokinin	29.981	22.729	29.781	22.816	6.965	124.932	0.00800435		cytokinin	28.682	22.19	29.4097	22.3833	7.02633	130.358	0.00767119		cytokinin	30.69	21.615	32.4893	21.6593	10.83	1820.35	0.000549345		cytokinin	29.61	20.783	29.6417
	27.683	20.835									28.383	20.047								30.08	22.749								29.27	22.564								34.347	21.584								29.642	20.687
	28.337	20.88									27.49	20.149								29.282	22.97								30.277	22.396								32.431	21.779								29.673	19.829
	27.441	20.61	27.357	20.582	6.775	109.516	0.00913107				27.727	20.056	27.1667	19.8893	7.27733	155.13	0.00644621			28.561	20.83	28.9047	20.6943	8.21033	296.181	0.00337632			27.91	19.93	28.0467	19.746	8.30067	315.319	0.0031714			33.066	24.598	33.595	24.703	8.892	475.071	0.00210495			27.626	20.25	27.6047
	27.081	20.571									26.889	19.642								29.058	20.662								28.422	19.629								34.124	24.717								27.255	19.794
	27.549	20.565									26.884	19.97								29.095	20.591								27.808	19.679									24.794								27.933	20.412
	29.437	21.086	29.3223	21.0793	8.243	302.963	0.00330073				28.998	19.713	28.8697	19.6137	9.256	611.412	0.00163556			27.088	19.803	27.0353	19.6473	7.388	167.498	0.00597022			28.952	20.48	28.9753	20.3973	8.578	382.151	0.00261676			30.864	20.815	30.2493	20.9063	9.343	649.416	0.00153984			27.977	20.219	27.2837
	29.15	21.04									28.961	19.52								27.469	19.555								28.812	20.08								29.364	20.764								26.584	20.054
	29.38	21.112									28.65	19.608								26.549	19.584								29.162	20.632								30.52	21.14								27.29	20.13
	27.997	20.483	27.8797	20.275	7.60467	194.64	0.00513768																						32.731	22.295	31.228	22.0927	9.13533	562.353	0.00177824			27.763	19.864	27.6863	19.9643	7.722	211.132	0.00473638
	27.574	20.207																											31.148	22.02								27.678	20.036
	28.068	20.135																											29.805	21.963								27.618	19.993
	26.436	21.029	27.132	20.9627	6.16933	71.9705	0.0138946																						29.77	21.057	30.3917	20.8343	9.55733	753.432	0.00132726
	27.292	20.897																											30.784	20.675
	27.668	20.962																											30.621	20.771
	27.228	19.347	27.1263	19.4267	7.69967	207.889	0.00481027
	27.127	19.455
	27.024	19.478
	28.065	20.002	27.606	20.0107	7.59533	193.385	0.00517103
	27.147	20.066
		19.964
	26.768	19.291	26.2587	19.693	6.56567	94.7246	0.0105569
	25.734	19.92
	26.274	19.868
auxin	25.451	20.559	25.4003	20.6307	4.76967	27.278	0.0366596			auxin	26.142	20.354	26.19	20.397	5.793	55.4456	0.0180357		auxin	24.182	19.92	24.4187	20.1723	4.24633	18.979	0.0526898		auxin	25.842	20.906	25.8793	20.9383	4.941	30.7177	0.0325545		auxin	27.918	22.582	27.9647	22.5357	5.429	43.0816	0.0232118		auxin	27.073	22.038	26.8943
	25.11	20.25									25.968	20.193								24.472	20.339								25.746	20.766								28.018	22.618								26.546	22.029
	25.64	21.083									26.46	20.644								24.602	20.258								26.05	21.143								27.958	22.407								27.064	22.424
	25.492	20.945	25.4873	21.1073	4.38	20.8215	0.0480273				24.003	20.814	24.1197	20.378	3.74167	13.3769	0.074756			23.904	19.614	23.9867	19.752	4.23467	18.8262	0.0531176			25.356		25.503	21.0065	4.4965	22.5726	0.0443015			25.208	20.837	25.47	20.8125	4.6575	25.2376	0.0396235			26.956	21.552	27.3183
	25.433	20.948									23.983	20.694								23.886	19.643								25.553	20.83								25.413	20.788								27.163	21.377
	25.537	21.429									24.373	19.626								24.17	19.999								25.6	21.183								25.789									27.836	21.731
	25.415	20.988	25.4077	20.8863	4.52133	22.9645	0.0435455				26.327	20.528	26.469	20.5383	5.93067	60.997	0.0163942			27.767	24.494	28.113	24.6697	3.44333	10.8779	0.0919292			25.125	20.075	24.9663	20.089	4.87733	29.3916	0.0340233			27.71	21.224	27.2787	21.27	6.00867	64.3856	0.0155314			24.663	19.722	25.0237
	25.512	20.797									26.708	20.406								28	24.688								24.879	20.127								26.573	21.066								25.035	19.681
	25.296	20.874									26.372	20.681								28.572	24.827								24.895	20.065								27.553	21.52								25.373	19.903
	25.222	20.743	25.504	20.547	4.957	31.0603	0.0321954
	25.598	20.368
	25.692	20.53
	25.431	20.827	25.289	20.736	4.553	23.4741	0.0426001
	25.104	20.593
	25.332	20.788
	24.68	19.636	24.6313	19.498	5.13333	35.0984	0.0284913
	24.511	19.083
	24.703	19.775
	25.391	21.074	25.4543	21.3163	4.138	17.6061	0.0567986
	25.437	21.402
	25.535	21.473
	25.21	20.752	25.1437	20.6003	4.54333	23.3174	0.0428865
	25.034	20.489
	25.187	20.56
cyt/aux	21.968	20.251	22.1353	20.2487	1.88667	3.6978	0.270431			cyt/aux	23.789	20.81	23.946	20.828	3.118	8.68183	0.115183		cyt/aux	22.553	20.222	22.6677	20.3237	2.344	5.07708	0.196963		cyt/aux	23.702	21.061	23.827	21.1077	2.71933	6.58568	0.151845		cyt/aux	25.77	22.013	26.03	22.0597	3.97033	15.6743	0.0637985		cyt/aux	25.244	20.66	25.197
	22.092	20.188									24.088	20.609								22.442	20.112								23.837	21.091								26.037	21.932								24.94	20.843
	22.346	20.307									23.961	21.065								23.008	20.637								23.942	21.171								26.283	22.234								25.407	20.825
	22.033	20.362	22.0893	20.482	1.60733	3.04688	0.328204				23.458	20.396	23.2565	19.82	3.4365	10.8265	0.0923656			23.209	20.893	23.138	20.986	2.152	4.44443	0.225			22.65	19.693	22.6097	20.097	2.51267	5.70674	0.175231			26.805	22.306	26.2933	22.2693	4.024	16.2684	0.0614689			25.126	20.967	25.2267
	21.949	20.367									23.055	18.52								23.062	20.914								22.474	19.851								25.896	22.176								25.116	20.594
	22.286	20.717										20.544								23.143	21.151								22.705	20.747								26.179	22.326								25.438	20.77
	23.811	21.64	23.8037	21.4187	2.385	5.22344	0.191445				22.238	19.63	22.1117	19.1927	2.919	7.56322	0.132219			26.78	23.448	26.9417	23.5927	3.349	10.1894	0.098141			21.496	19.779	21.549	19.7717	1.77733	3.42792	0.291722			22.869	20.077	22.8957	20.1393	2.75633	6.75677	0.148			23.042	19.358	23.0487
	23.561	21.226									22.049	18.983								27.016	23.486								21.447	19.55								22.761	20.098								23.139	19.38
	24.039	21.39									22.048	18.965								27.029	23.844								21.704	19.986								23.057	20.243								22.965	19.123
	22.95	20.844	22.9047	20.652	2.25267	4.76563	0.209836				23.258	20.331	22.9027	20.0953	2.80733	6.9999	0.142859			27.079	23.069	26.9167	23.1833	3.73333	13.2998	0.0751891			21.774	19.494	21.8243	19.6077	2.21667	4.64818	0.215138			23.246	20.133	23.385	20.182	3.203	9.20872	0.108593			23.651	19.639	23.5737
	22.881	20.478									22.532	19.917								26.718	23.026								21.65	19.439								23.48	20.054								23.383	19.451
	22.883	20.634									22.918	20.038								26.953	23.455								22.049	19.89								23.429	20.359								23.687	19.551
	23.806	21.456	23.8743	21.3343	2.54	5.81589	0.171943				23.675	20.715	23.4757	20.692	2.78367	6.886	0.145222			21.675	19.988	21.6657	20.0347	1.631	3.09728	0.322864												23.754	20.175	23.8537	20.179	3.67467	12.7698	0.0783096
	23.811	21.123									23.604	20.673								21.486	19.885																	23.763	20.023
	24.006	21.424									23.148	20.688								21.836	20.231																	24.044	20.339
	24.164	21.775	24.1163	21.7283	2.388	5.23431	0.191047				24.266	20.52	24.1693	20.5917	3.57767	11.9395	0.0837558
	24.051	21.748									23.936	20.427
	24.134	21.662									24.306	20.828
	21.784	19.769	21.61	19.772	1.838	3.57514	0.279709
	21.458	19.642
	21.588	19.905
	20.908	19.579	20.7833	19.2903	1.493	2.81474	0.355273
	20.731	19.127
	20.711	19.165
	22.303	20.614	22.43	20.73	1.7	3.24901	0.307786
	22.476	20.649
	22.511	20.927
	21.391	19.645	21.272	19.3877	1.88433	3.69182	0.270869
	21.134	19.24
	21.291	19.278
Normalized data
	wild-type	cre1-12	ahk2-2	ahk3-3	cre1-12;ahk2-2	cre1-12;ahk3-3	ahk-2-2;ahk3-3	tir1-1	tir1-1;afb2-3	tir1-1;afb3-4
mock	0.830433	2.00639	1.31945	3.22047	0.993737	2.55549	2.26619	1.07793	0.345224	0.38759
	1.89816	4.45658	2.93617	2.63768	0.729731	0.460286	3.76314	0.733704	0.505787	0.415504
	0.984368	0.351583	0.614692	0.694286	2.56022	0.647194	0.0964284	4.70959	0.261993	0.19805
	1.61582	0.657746	0.365245	0.489236	2.47473	1.30098	0.260846		0.705118	0.761335
	1.56006				2.04571
	0.992131
	0.342206
	0.412444
	0.46628
	0.898093
average	1	1.86807	1.30889	1.76042	1.76083	1.24099	1.59665	2.17374	0.45453	0.44062
st.error	0.170027	0.934707	0.57883	0.686408	0.379568	0.47378	0.874499	1.27181	0.0976557	0.117311
t-test		0.185344	0.495568	0.147187	0.0520052	0.551188	0.328787	0.119973	0.076517	0.0724747
	Col-0	cre1-12	ahk2-2	ahk3-3	cre1-12;ahk2-2	cre1-12;ahk3-3	ahk-2-2;ahk3-3	tir1-1	tir1-1;afb2-3	tir1-1;afb3-4
cytokinin	2.93889	2.86845	4.54917	4.35982	0.312213	0.960552	4.22788	2.53784	1.0179	2.86116
	5.18953	3.66362	1.91889	1.80242	1.19632	3.24436	5.19552	1.50171	1.26249	0.862304
	1.87593	0.929549	3.3931	1.4872	0.87515	4.00352	3.52007	0.803073	0.290431	0.655925
	2.91993			1.01064	2.69186			1.21864	1.50971	1.17089
	7.89681			0.754331
	2.73385
	2.93889
	5.99989
average	4.06171	2.4872	3.28705	1.88288	1.26889	2.73615	4.31449	1.51531	1.02013	1.38757
st.error	0.733174	0.811951	0.761146	0.645473	0.508295	0.914445	0.485598	0.369803	0.263136	0.502464
t-test		0.262424	0.568168	0.0655799	0.0312917	0.347491	0.846288	0.0417712	0.0180354	0.0373744
	Col-0	cre1-12	ahk2-2	ahk3-3	cre1-12;ahk2-2	cre1-12;ahk3-3	ahk-2-2;ahk3-3	tir1-1	tir1-1;afb2-3	tir1-1;afb3-4
auxin	20.835	10.2504	29.9455	18.5019	13.1921	21.4059	29.8626	14.7394	10.558	10.2043
	27.2957	42.4866	30.1887	25.1782	22.5195	10.4512	27.3652	12.2576	5.51338	6.43201
	24.7485	9.31746	52.2467	19.3367	8.82708	14.8831	41.834	7.88404	8.15925	7.16982
	18.2979							23.0645	5.36509	11.4394
	24.2112
	16.1927
	32.2808
	24.374
average	23.5295	15.5792	28.2373	15.7706	11.1425	11.7719	24.977	11.5975	5.92276	7.05657
st.error	1.80224	10.9042	7.39354	2.10017	4.03826	3.18148	4.46527	3.19122	1.23322	1.19731
t-test		0.683431	0.0230786	0.458327	0.0469552	0.0500532	0.0384795	0.0231764	0.000153532	0.00030725
	Col-0	cre1-12	ahk2-2	ahk3-3	cre1-12;ahk2-2	cre1-12;ahk3-3	ahk-2-2;ahk3-3	tir1-1	tir1-1;afb2-3	tir1-1;afb3-4
cyt/aux	153.696	65.4628	111.942	86.2988	36.2591	26.5309	108.228	83.1476	23.2894	56.739
	186.531	52.4948	127.876	99.5905	34.935	26.0089	100.422	97.3158	39.8342	54.781
	108.805	75.1449	55.7772	165.796	84.1137	41.9017	156.889	112.408	78.0469	109.334
	119.257	81.1922	42.7327	122.271	61.7173	34.8705	125.1	89.5902	61.4186	86.9594
	97.7214	82.5351	183.496		44.5062			103.7
	108.579	47.6015
	158.969
	201.915
	174.926
	153.945
average	146.434	67.4052	104.365	118.489	52.3063	32.328	122.66	97.2323	50.6473	76.9534
st.error	11.4136	6.04752	25.5256	17.43	9.27468	3.78215	12.5179	5.14258	12.0143	13.0668
t-test		0.000175022	0.101878	0.211506	0.000133396	5.13068e-05	0.255735	0.0118045	0.000408489	0.00465999
	t-test
Col-0
cytokinin to mock	0.000352643
auxin to mock	2.16971e-10
cyt/aux to mock	1.91261e-10
[truncated: 36 more columns]

## Sheet: Supplementary Fig 2
Supplementary figure 2. Isolation of SYAC1 mutant alleles and overexpressor lines.
Fig. S2b Relative expression of SYAC1 in mutant monitored by RT-qPCR
wild-type	SYAC1 Ct	EEF1A Ct	SYAC1 AV	EEF1A Ct	ΔCt	2^ΔCt	-2^ΔCt	Av			Normalized data				average	st. error
	29.353	22.827	29.3777	22.353	7.02467	130.207	0.00768006	0.0119552					wild-type	0.642406	1	0.211404
	29.227	22.118												0.983427
	29.553	22.114												1.37417
	28.898	22.827	28.7633	22.353	6.41033	85.0555	0.011757
	28.846	22.118
	28.546	22.114															t-test
	28.398	22.827	28.2807	22.353	5.92767	60.8703	0.0164284						syac1-3	0.200669	0.250846	0.027645	4.30215e-05
	28.164	22.118												0.255824
	28.28	22.114												0.296045
syac1-3	SYAC1 Ct	EEF1A Ct	SYAC1 AV	EEF1A Ct	ΔCt	2^ΔCt	-2^ΔCt	Av
	30.542	21.545	30.1833	21.48	8.70333	416.835	0.00239903	0.0029989
	30.013	21.433
	29.995	21.462
	29.776	21.545	29.833	21.48	8.353	326.967	0.00305842
	29.814	21.433
	29.909	21.462
	29.734	21.545	29.6223	21.48	8.14233	282.544	0.00353927
	29.625	21.433
	29.508	21.462
Fig. 2c Relative expression of SYAC1 in overexpressor (SYAC1ox) lines monitored by RT-qPCR . Expression of SYAC1 fusion constructs detected by Western blot analysis (insets) using a-HA specific antibodies.
wild-type	SYAC1 Ct	EEF1A Ct	SYAC1 AV	EEF1A Ct	ΔCt	2^ΔCt	-2^ΔCt	Av			Normalized data				average	st.error
	28.363	20.469	29.6693	20.467	9.20233	589.086	0.00169755	0.00154074					wild-type	1.10177	1	0.10177
	29.61	20.378												0.89823
	31.035	20.554
	30.624	20.469	29.964	20.467	9.497	722.573	0.00138394
	29.535	20.378
	29.733	20.554															t-test
													SYAC1-HAox	65.0957	53.9372	11.1585	3.6094e-08
														42.7788
SYAC1-HAox	SYAC1 Ct	EEF1A Ct	SYAC1 AV	EEF1A Ct	ΔCt	2^ΔCt	-2^ΔCt	Av
	23.554	20.097	23.4137	20.096	3.31767	9.97051	0.100296	0.0831035
	23.44	20.032															t-test
	23.247	20.159											HA-SYAC1ox	367.217	288.724	78.4937	1.1843e-09
	24.119	20.097	24.0193	20.096	3.92333	15.1719	0.0659112							210.23
	23.931	20.032
	24.008	20.159
HA-SYAC1ox	SYAC1 Ct	EEF1A Ct	SYAC1 AV	EEF1A Ct	ΔCt	2^ΔCt	-2^ΔCt	Av
	20.516	19.686	20.346	19.5243	0.821667	1.76745	0.565788	0.444849
	20.212	19.432
	20.31	19.455
	21.338	19.686	21.1507	19.5243	1.62633	3.08727	0.32391
	20.98	19.432
	21.134	19.455
Fig. S2d Relative expression of SYAC1 in overexpressor (SYAC1ox) lines monitored by RT-qPCR . Expression of SYAC1 fusion constructs detected by Western blot analysis (insets) using anti-GFP specific antibodies.
wild-type	SYAC1 Ct	EEF1A Ct	SYAC1 AV	EEF1A Ct	ΔCt	2^ΔCt	-2^ΔCt	Av			Normalized data				average	st.error
	28.363	20.469	29.6693	20.467	9.20233	589.086	0.00169755	0.00154074					wild-type	1.10177	1	0.10177
	29.61	20.378												0.89823
	31.035	20.554
	30.624	20.469	29.964	20.467	9.497	722.573	0.00138394
	29.535	20.378
	29.733	20.554															t-test
													SYAC1-GFPox	3540.71	3553.44	12.7257	5.07955e-11
														3566.16
SYAC1-GFPox	SYAC1 Ct	EEF1A Ct	SYAC1 AV	EEF1A Ct	ΔCt	2^ΔCt	-2^ΔCt	Av
	18.643	21.04	18.4377	20.8853	-2.44767	0.183307	5.45533	5.47494
	18.384	20.814															t-test
	18.286	20.802											GFP-SYAC1ox	3188.12	2640.17	547.946	8.47734e-11
	18.68	21.04	18.4273	20.8853	-2.458	0.181999	5.49454							2092.23
	18.311	20.814
	18.291	20.802													1	0.10177
															3553.44	12.7257
															2640.17	547.946
GFP-SYAC1ox	SYAC1 Ct	EEF1A Ct	SYAC1 AV	EEF1A Ct	ΔCt	2^ΔCt	-2^ΔCt	Av
	18.122	20.676	18.165	20.4613	-2.29633	0.20358	4.91208	4.06783
	18.005	20.324
	18.368	20.384
	18.814	20.676	18.7727	20.4613	-1.68867	0.310213	3.22359
	18.789	20.324
	18.715	20.384
Fig. S2g Size of cortex cells in roots of 5 day-old wild-type and SYAC1-GFPox seedlings
wild-type	cell length (mm)																						ttest
Number of cortex cell from QC	Root 1	Root 2	Root 3	Root 4	Root 5	Root 6	Root 7	Root 8	Root 9	Root 10	Root 11	Root 12	Root 13	Root 14	Root 15	Root 16			average	st.dev	st.error
1	7.31	7.62	8.05	7.31	10.46	6.87	9.05	7.8	8.24	7.18	9.28	10.81	8.24	7.94	6.93	11.16			8.39062	1.38046	0.345114		0.0133463
2	9.49	5.08	7.7	7.11	9.08	6.98	8.4	5.46	11.59	7.59	11.25	7.67	11.06	6.75	12.73	5.94			8.3675	2.30299	0.575747		0.0483494
3	7.3	10.03	9.08	9.36	11.36	10.76	7.89	8.1	8.63	10.31	7.3	8.51	8.19	9.18	9.08	5.62			8.79375	1.44264	0.360659		0.00387747
4	8	10.29	7.82	10.61	9.8	8.76	7.95	9.36	8.21	6.87	7.13	8.21	6.98	9.1	8.02	6.86			8.37313	1.18893	0.297231		0.00386297
5	5.62	6.56	6.87	5.94	8.76	10.65	5.62	6.25	8.87	5.94	9.98	8.02	6.67	8.16	8.51	5.96			7.39875	1.61119	0.402797		0.0208688
6	4.88	6.56	4.47	6.24	9.8	4.68	5.16	5.31	7.51	6.25	7.59	8.43	8.57	6.36	8.21	5.62			6.6025	1.59292	0.398231		0.50053
7	4.88	5.93	4.38	5.65	6.89	4.93	5.75	6	8.21	5.69	6.56	7.59	9.1	7.86	9.1	4.99			6.46937	1.5056	0.376399		0.0996365
8	5.96	5.65	7.55	7.04	8.76	6.27	6.51	5.34	8.16	3.8	6.89	8.12	9.05	5.96	9.69	6.87			6.97625	1.5322	0.38305		0.0112112
9	8.88	6.67	8.16	5.75	6.58	5.15	7.95	6.56	10.06	4.41	7.49	7.24	8.21	7.8	5.93	6.55			7.08687	1.43635	0.359088		0.0227807
10	6.06	7.18	8.57	6.89	7.2	5.62	7.18	6.56	8.57	4.99	9.57	8.87	9.57	7.49	6.31	6.58			7.32562	1.36556	0.341389		0.00245346
11	6.27	6.58	7.11	5.62	7.86	6	7.24	6.58	4.68	4.69	9.05	10.77	8.87	6.87	6.62	6.58			6.96188	1.58208	0.39552		0.122706
12	7.18	4.38	6.27	5.03	6.89	7.49	5.62	6.31	5.3	5	8.11	8.21	7.55	6.56	6.93	8.47			6.58125	1.24862	0.312155		0.475569
13	5.39	8.13	6.87	7.81		5.15	7.8	8.76	4.38	6.27	6.87	8.32	8.16	5.93	7.28	9.07			7.07933	1.40454	0.36265		0.0136524
14	7.7	8.73	6.55	7.8		6.56	7.18	8.43	4.68	5.08	6.62	10.1	7.65	6.56	7.81	7.55			7.26667	1.36087	0.351375		0.0406646
15	6.56	6.25	7.24	8.13		6.58	5.69	8.16	5.39	6.67	6.58	9.85	9.42	6.86	8.45	7.18			7.26733	1.28917	0.332863		0.032337
16	8.21	7.81	7.72	7.86		7.49	6.93	6.86	6.06	5.75		9.07	7.9	5.94	7.82	7.82			7.37429	0.948316	0.253448		0.0225812
17	8.13	6.89	9.1						9.05	4.84			8.45	6.06	7.55	6.73			7.42222	1.42847	0.476156		0.0177311
SYAC1-GFPox	cell length (mm)
Number of cortex cell from QC	Root 1	Root 2	Root 3	Root 4	Root 5	Root 6	Root 7	Root 8	Root 9	Root 10	Root 11	Root 12	Root 13	Root 14	Root 15	Root 16			average	st.dev	st.error
1	8.24	5.33	6.19	6.68	9.61	8.11	6.93	7.4	9.38	8.37	5.46	4.68	6.28	5.31	8.16	6.74			7.05437	1.49063	0.372658
2	9.44	8	9.54	7.5	7.89	7.34	4.84	5.39	5.03	8.4	7.34	6.98	4.93	7.7	4.77	5.46			6.90937	1.6282	0.40705
3	8.7	11.74	5.93	9.07	7.04	6.98	4.41	5.69	4.61	7.59	4.07	6	9.1	5.89	6.56	5.94			6.8325	2.02269	0.505672
4	9.24	7.24	5.53	7.81	7.34	7.24	5.31	9.1	4.93	8.47	4.41	5.23	4.06	4.68	7.86	8.49			6.68375	1.77019	0.442548
5	6.89	5.15	7.86	6.98	6.58	7.95	5.62	8.51	4.06	4.06	4.41	6	3.86	7.28	6.93	4.41			6.03438	1.55275	0.388187
6	9.18	6.98	6.31	8.78	6.42	7.24	5.93	5.34	5.3	4.38	5.74	5.69	6.84	4.37	5.93	5.53			6.2475	1.3401	0.335025
7	8.82	5.45	4.93	6.31	5.96	5.62	5.62	5.96	3.37	5.94	4.72	4.84	6.84	4.69	6.56	4.72			5.64687	1.21301	0.303253
8	8.21	6.89	5.34	7.82	7.28	5.03	4.99	5.69	4.06	5.34	4.68	3.37	5.23	4.77	5.93	5.03			5.60375	1.3296	0.3324
9	5.31	8.73	8.7	6.87	6.31	3.8	4.69	5.3	5.16	5.34	5	3.56	6.43	5.15	5.93	7.24			5.845	1.48948	0.372371
10	6.98	4.07	5.93	6.27	5.3	5	4.1	6.36	5.74	5.03	5.31	6.32	8.49	7.82	5.31	5			5.81438	1.21153	0.302882
11	6.67	5.3	8.4	5.31	7.18	5.15	5.3	5.34	5.08	6.25	5.62	5.45	8.11	8.1	5.65	6			6.18187	1.15547	0.288867
12	5.62	8.47	6.58	7.59	8.12	3.76	4.38	5.34	4.87	4.37	6	6.56	7.72	7.59	6.25	6.58			6.2375	1.43555	0.358888
13	8.74	4.72	6.58	6.58	6.25	3.8	4.1	3.45	4.33	5.62	5.33	5.65	6.62	6.31	6.36	7.51			5.74688	1.419	0.354751
14	7.8	4.69	5.62	6.56	5.31	4.1	4.38	5.96	4.76	6.13	7.18	6.98	7.2	7.55	7.81	7.8			6.23937	1.30321	0.325802
15	5.65	8.12	7.81	5.94	5.93	6.55	5.03	5.62	4.07	4.41	5.08	7.28	8.57	7.86	5.62	5.62			6.1975	1.3603	0.340075
16	7.26	9.81	6.86	5.62	5.08	4.99	5.62	5.62	3.56	4.61	5.34	6.61	8.19	6.75	7.11	7.2			6.26438	1.52203	0.380508
17		9.05	6.56	5.93		5.94	5.45	4.68	4	4.41	5.65	5.04	6.31		5.75	7.2			5.84385	1.30778	0.362712

## Sheet: Supplementary Fig 3
Supplementary figure 3. SYAC1 co-localizes with Golgi/TGN/Endosomal/PVC markers.
Fig. S3b Co-imunolocalization of SYAC1-GFP with markers for different subcellular compartments. Quantification of co-localization using Pearson correlation coefficient.
			SYAC1-GFP
	subcellular reporter		BIP2	SEC21	ARF1	SYP61	ECH	ARA7+RHA1	VSR	PIN2
			Pearson correlation coefficient
			0.3535	0.5183	0.6063	0.4705	0.6625	0.5056	0.3157	-0.1326
			0.4062	0.3431	0.3252	0.4124	0.5487	0.5864	0.458	-0.219
			-0.1478	0.5681	0.3489	0.4735	0.4071	0.6657	0.1278	-0.0675
			-0.1689	0.5634	0.6691	0.4023	0.8784	0.5276	0.4924	0.2005
			0.2605	0.6315	0.4738	0.3311	0.7868	0.5804	0.3618	-0.0549
			-0.1475	0.5591	0.4871	0.294	0.4935	0.6832	0.5372	-0.0732
			0.0716	0.7094	0.3321	0.1978	0.6243	0.67	0.5016	0.1102
			0.2237	0.7723	0.5985	0.341	0.611	0.3154	0.5121	0.1671
			0.1294	0.5327	0.4802	0.2883	0.5283	0.4195	0.3085	0.078
			0.157	0.4924	0.5596	0.3807	0.658	0.4325	0.285	0.1217
			-0.1198	0.4424	0.6116	0.5214	0.7131	0.4944	0.4414	0.0004
			-0.0691	0.5355	0.5823	0.4668	0.7984	0.2994	0.6751	0.2829
			-0.1426	0.3538	0.6317	0.18	0.8624	0.4065	0.3402	-0.1178
			-0.1354	0.3684	0.5438	0.3234	0.4573	0.289	0.4309	0.2049
			-0.1134	0.405	0.6819	0.3069	0.3579	0.3755	0.5585	-0.0867
			-0.1447	0.4739	0.3588	0.2973	0.4237	0.4445	0.5515	0.0272
			-0.0487	0.4494	0.3869	0.3465	0.4756	0.3538	0.4293	-0.0965
			0	0.6395	0.5421	0.3372	0.449	0.3218	0.5115	-0.158
			-0.0684	0.6928	0.4687	0.3413	0.4708	0.5347	0.3711	-0.0876
			0	0.6136	0.5416	0.274	0.5284	0.4187	0.3506	-0.1063
			0	0.4435	0.4282	0.3139	0.5958	0.5135	0.4174	0.1902
			0	0.5604	0.322	0.5768	0.3424	0.512	0.4873	0.0716
				0.5624	0.4054	0.2716	0.6316	0.4622	0.459	0.0305
				0.7359	0.3937	0.4127	0.6815	0.3945	0.7382	0.2269
				0.7395	0.5304	0.3924	0.6252	0.4495	0.7716	0
				0.6064	0.6491	0.4514	0.5557	0.3635	0.4747	0.0232
				0.4227	0.6248	0.4507	0.326	0.3791	0.5105	-0.0772
				0.5488	0.5602	0.6057	0.6488	0.2916	0.4119	0.1198
				0.46	0.7092	0.3429	0.5446	0.5611	0.4893	0.0116
				0.7397	0.6123	0.5214	0.6743	0.5732	0.6665	0.2123
				0.6275	0.7374	0.5389	0.3873	0.5065	0.5959	0.3196
				0.4492	0.5669	0.4648	0.6028	0.4665		-0.1045
				0.5043	0.6822	0.5241	0.6799	0.358		-0.167
				0.523	0.6314	0.3724	0.6252	0.4046		-0.0317
					0.5623	0.5451	0.7137	0.3365		-0.0589
					0.6927	0.3628	0.7615	0.3333
					0.6767	0.54	0.5915	0.228
					0.6547	0.43	0.7057	0.4077
					0.6816	0.3649	0.6849	0.3952
					0.5701	0.2979	0.7315
					0.6649		0.6371
		average	0.0134364	0.546703	0.550888	0.39417	0.597127	0.442592	0.470403	0.0216914
		stdev	0.171989	0.116293	0.119054	0.103321	0.137713	0.111677	0.135395	0.139933
		sterror	0.0366681	0.0199441	0.0185932	0.0163364	0.0215071	0.0178826	0.0243177	0.0236531
Fig. S3d Co-imunolocalization of SYAC1-GFP with markers for different subcellular compartments. Quantification of co-localization using Pearson correlation coefficient.
			SYAC1-GFP
	subcellular reporter		wave6	wave18	wave127	wave13	wave25	wave29	SYP61	wave34	wave129	wave9	wave131	wave138
			NIP1;1	Got1	MEMB12	VTI12	Rab D1	Rab D2a	SYP61	Rab A1e	RabA1g	VAMP711	NPSN12	PIP1;4
			Pearson correlation coeficient
			0.1347	0.3863	0.4236	0.3064	0.6307	0.2656	0.4872	0.2644	0.368	-0.0086	-0.0228	-0.0772
			0.0977	0.5086	0.4345	0.1533	0.4987	0.4831	0.3214	0.1601	0.341	0.0199	-0.0995	-0.0787
			-0.0001	0.4754	0.5144	0.5258	0.6558	0.2348	0.5536	0.2768	0.355	0.0683	0.0207	-0.1414
			0.1278	0.3448	0.5548	0.1703	0.4979	0.3579	0.3728	0.2037	0.3377	-0.0525	0.0003	0.0919
			0.0499	0.5198	0.3993	0.1929	0.4019	0.3323	0.5319	0.127	0.4993	0.1383	-0.0772	-0.0711
			0.0326	0.4718	0.3979	0.2492	0.4512	0.2391	0.4579	0.451	0.3428	0.0541	-0.0787	0.1275
			0.0964	0.4636	0.5148		0.774	0.4627	0.2783	0.5874	0.3536	0.083	-0.1414	0.0823
			-0.0229	0.4406	0.2884		0.854	0.4436	0.3752	0.4733	0.4551	0.0112	0.0919	0.119
			0.0531	0.5245	0.4855		0.8004	0.2073	0.3153	0.2428	0.3571	0.0343	-0.0711	0.1716
				0.6906	0.3888		0.8765	0.3032	0.5517		0.1787	-0.0383	0.1275	0
				0.6667	0.4864		0.8579	0.5145	0.3927		0.2801	0.0706	0.0823	0.1297
				0.5389	0.4861		0.6067	0.4014	0.5224		0.2044	-0.0443	0.119	-0.0914
				0.6185	0.3969		0.7801		0.5389		0.3839		0.1716
				0.6695	0.3		0.8111		0.4271		0.3345		0
				0.6064	0.2307		0.8639		0.4275		0.2196		0.1297
				0.5511			0.7832		0.4332		0.2129		-0.0914
							0.6185		0.3242		0.3783		0.132
							0.7137		0.5375		0.3158		-0.1114
							0.6465		0.6266				-0.0533
							0.6393		0.3622				0.0557
									0.4509				0
									0.5044
									0.434
									0.4901
									0.4258
									0.3713
									0.3872
									0.6471
		average	0.0632444	0.529819	0.42014	0.266317	0.6881	0.353792	0.448157	0.309611	0.328767	0.028	0.00875714	0.02185
		stdev	0.055015	0.100811	0.0923262	0.139006	0.146186	0.106314	0.0941566	0.157501	0.0841942	0.0581076	0.0955189	0.109433
		sterror	0.0183383	0.0252028	0.0238385	0.0567489	0.0326882	0.0306903	0.0177939	0.0525005	0.0198448	0.0167742	0.0208439	0.0315907

## Sheet: Supplementary Fig4
Supplementary figure 4. SYAC1 alters pectin secretion in Arabidopsis seeds and in tobacco pollen tubes
Fig. S4f Pectin deposition in pollen tubes expressing SYAC1-mCherry, non-transformed controls (wild-type) or pollen tubes expressing an EYFP control was assessed by staining with ruthenium red.
Apical cell wall thickness in non-transformed controls, in pollen tubes expressing an EYFP control or in cells expressing SYAC1-mCherry.
	non-transformed	EYFP	SYAC1-mCherry
	apical wall thickness (µm)
Exp. 1	1.5	1.5	6.5
	2	1	7
	1	0.5	5
	2.5	1.5	7
	0.5	1	4.5
	1.5	1.5	3.5
	2	2	8
	1	0.5	7.5
	2.5	1	6
	1	1.5	5.5
	1		6
	0.5		5.5
			7
			6
			7.5
			7
			6
			8.5
			8
			4
			8.5
			7
			5
			6.5
			9
			5.5
			8
			7
			8.5
			7
			8
			5.5
			4.5
			5
			7
			7.5
			4
			5.5
			5
Exp. 2	2.5	0.5	6
	2	1.5	6.5
	1.5	2	8
	1	1.5	9
	2.5	1	5.5
	1.5	2	9
	1	0.5	8.5
	2	0.5	7
	1.5
	1
	1.5
	0.5	1.5	8.5
Exp. 3	0.5	1	6
	1	0.5	7
	1.5	2	7.5
	1.5	1	7
	1	1.5	3.5
	1.5	1	6
	1	2	8
	1.5	0.5
	1.5	2
	1	1.5
	1	1
	1.5	2.5
	1
	2
	1
	1.5
	2
	1.5
	3
	1.5
	1
	1.5
	0.5
average (EXP 1,2,3)	1.41489	1.27419	6.6
st.dev	0.586362	0.565667	1.4378
	N=3	N=3	N=3
	n=47	n=31	n=55
	p-values	non-transformed vs. EYFP	0.85
		non-transformed vs. SYAC	<0,0001
		EYFP vs. SYAC	<0,0001
Fig. S4h Occupancy of ruthenium red in non-transformed controls, in pollen tubes expressing an EYFP control or in cells expressing SYAC1-mCherry
	non-transformed	EYFP	SYAC1-mC
	ruthenium red % of occupancy (tip)
Exp. 1	2	1	28
	1	2	26
	1	2	17
	2	2	29
	1	1	15
	2	1	19
	1	2	23
	1	1	21
	1
	2
	1
Exp.2	2	1	27
	1	2	21
	1	2	25
	2	1	22
	1	1	20
	2	2	13
	2	1	24
	1	1	18
	1	1
	1	2
	1	2
	2	2
	2	1
	1
	1
	1
	1
	2
	1
	1
	1
	2
	1
	2
average	1.37143	1.47619	21.75
st. dev	0.483187	0.499433	4.50694
	N=2	N=2	N=2
	n=35	n=21	n=16
	p-values	non-transformed vs. EYFP	0.45
		non-transformed vs. SYAC	<0,0001
		EYFP vs. SYAC	<0,0001
Fig. 4k The incidence of stunted and arrested pollen tubes in control pollen tubes expressing mCherry (white bars)and in tubes expressing SYAC1-mCherry (red bars).
Exp. Nr		phenotype	#	%
1	mCherry (je 6 µg)	normal	124	94.6565
		growth arest	7	5.34351
		total	131		Summary table for mCherry (je 6 µg)
						rep1	rep2	rep3	rep4	average	st.dev		st. error
2			#	%	normal	94.6565	95.5882	96.7033	96.0784	95.7566	0.748064		0.374032
		normal	130	95.5882	branched	0	0	0	0	0	0		0
		growth arest	6	4.41176	stunted	0	0	0	0	0	0		0
		total	136		growth arest	5.34351	4.41176	3.2967	3.92157	4.24339	0.748064		0.374032
3			#	%
		normal	176	96.7033
		growth arest	6	3.2967
		total	182
4			#	%
		normal	98	96.0784
		growth arest	4	3.92157
		total	102
1	SYAC-mCherry (je 6 µg)		#	%	Summary table for SYAC-mCherry (je 6 µg)
		normal	9	11.8421		rep1	rep2	rep3		average	st.dev	ttest	st. error
		stunted	39	51.3158	normal	11.8421	16.4948	18.9873		15.7748	2.96114	1.16697e-07	1.48057
		growth arest	28	36.8421	branched	0	0	0		0	0		0
		total	76		stunted	51.3158	39.1753	41.7722		44.0877	5.21981	3.03805e-05	2.6099
					growth arest	36.8421	44.3299	39.2405		40.1375	3.12199	7.98781e-06	1.56099
2			#	%
		normal	16	16.4948
		stunted	38	39.1753
		growth arest	43	44.3299
		total	97
3			#	%
		normal	15	18.9873
		stunted	33	41.7722
		growth arest	31	39.2405
		total	79

[truncated: 3 more sheets: Supplementary Fig 5, Supplementary Fig 6, Supplementary Fig 7]
